# Supplementary material for: An Analysis of Factors Affecting Genotyping Success from Museum Specimens Reveals an Increase of Genetic and Morphological Variation during a Historical Range Expansion of a European Spider
Source: PLoS One. 2015 Aug 26;10(8):e0136337. doi: 10.1371/journal.pone.0136337 (PMC4550360; doi:10.1371/journal.pone.0136337)
Supplement: S1 Table — Genotyping success is indicated by 1 for success and 0 for failure. (XLSX) [file pone.0136337.s001.xlsx]

## Sheet: Old_DNA
Genotyping_success	Extraction_no.	Museum	Collection_date	bodysize_(mm)	Marker	Marker_type	Marker_size	Museum_number(jar)	Sex_Female_Male_Juvenile	Distance_sampling_site_to_museum	Germany_other	Country	Collection_site	Leg_or_det_by
1	11_5	Berlin	1820	7.5	Mito_small	mitochondrial	Small	484	F	2821	Other	Syria	Syria	Ehrenberg
1	11_6	Berlin	1820	7.5	Mito_small	mitochondrial	Small	484	F	2821	Other	Syria	Syria	Ehrenberg
1	11_7	Berlin	1820	7.2	Mito_small	mitochondrial	Small	484	F	2821	Other	Syria	Syria	Ehrenberg
1	11_8	Berlin	1820	NA	Mito_small	mitochondrial	Small	484	J	2821	Other	Syria	Syria	Ehrenberg
1	8_11	Berlin	1825	NA	Mito_small	mitochondrial	Small	484	J	2821	Other	Syria	Syria	Ehrenberg
1	8_27	Berlin	1825	NA	Mito_small	mitochondrial	Small	484	J	2821	Other	Syria	Syria	Ehrenberg
1	8_28	Berlin	1825	NA	Mito_small	mitochondrial	Small	484	J	2821	Other	Syria	Syria	Ehrenberg
1	8_29	Berlin	1825	NA	Mito_small	mitochondrial	Small	484	J	2821	Other	Syria	Syria	Ehrenberg
1	9_44	Berlin	1846	5.8	Mito_small	mitochondrial	Small	13030	F	1685	Other	Italy	Taurus_Sizilien	Holz
1	11_45	Berlin	1897	4	Mito_small	mitochondrial	Small	13085	F	9	Germany	Germany	Tegel	NA
1	7_2	Berlin	1897	5.2	Mito_small	mitochondrial	Small	13027	F	2046	Other	Turkey	Asia_Minor_Gülek	Holtz
1	7_8	Berlin	1899	3.9	Mito_small	mitochondrial	Small	13022	F	828	Other	Croatia	Rovigno_Campagne	Müggeb.
1	7_7	Berlin	1899	4	Mito_small	mitochondrial	Small	13022	F	828	Other	Croatia	Rovigno_Campagne	Müggeb.
1	7_14	Berlin	1900	NA	Mito_small	mitochondrial	Small	13023	F	3108	Other	Azerbaidshan	Lenkorau	Karsch
1	7_11	Berlin	1900	NA	Mito_small	mitochondrial	Small	13023	F	3108	Other	Azerbaidshan	Lenkorau	Karsch
1	9_4	Berlin	1900	NA	Mito_small	mitochondrial	Small	13023	F	3108	Other	Azerbaidshan	Lenkorau	Karsch
1	7_10	Berlin	1900	NA	Mito_small	mitochondrial	Small	13023	F	3108	Other	Azerbaidshan	Lenkorau	Karsch
1	9_2	Berlin	1900	NA	Mito_small	mitochondrial	Small	13023	F	3108	Other	Azerbaidshan	Lenkorau	Karsch
1	9_5	Berlin	1900	NA	Mito_small	mitochondrial	Small	13023	F	3108	Other	Azerbaidshan	Lenkorau	Karsch
1	7_12	Berlin	1900	NA	Mito_small	mitochondrial	Small	13023	F	3108	Other	Azerbaidshan	Lenkorau	Karsch
1	7_13	Berlin	1900	NA	Mito_small	mitochondrial	Small	13023	F	3108	Other	Azerbaidshan	Lenkorau	Karsch
1	7_15	Berlin	1900	NA	Mito_small	mitochondrial	Small	13023	J	3108	Other	Azerbaidshan	Lenkorau	Karsch
1	7_9	Berlin	1900	NA	Mito_small	mitochondrial	Small	13023	F	3108	Other	Azerbaidshan	Lenkorau	Karsch
1	9_1	Berlin	1900	NA	Mito_small	mitochondrial	Small	13023	J	3108	Other	Azerbaidshan	Lenkorau	Karsch
1	9_3	Berlin	1900	NA	Mito_small	mitochondrial	Small	13023	F	3108	Other	Azerbaidshan	Lenkorau	Karsch
1	10_8	Berlin	1901	NA	Mito_small	mitochondrial	Small	13040	J	2498	Other	Georgia	Transkaspien_oder_Kaukasus	Heymons_&_Samter_
1	10_10	Berlin	1901	NA	Mito_small	mitochondrial	Small	13040	F	2498	Other	Georgia	Transkaspien_oder_Kaukasus	Heymons_&_Samter_
1	10_9	Berlin	1901	NA	Mito_small	mitochondrial	Small	13040	J	2498	Other	Georgia	Transkaspien_oder_Kaukasus	Heymons_&_Samter_
1	9_40	Berlin	1902	NA	Mito_small	mitochondrial	Small	13033	F	2713	Other	Russia	Kaukasus_Tamir_Schau_Schura	Heymons
1	10_46	Berlin	1902	NA	Mito_small	mitochondrial	Small	13038	F	828	Other	Croatia	Rovigno	Büllener
1	9_45	Berlin	1902	NA	Mito_small	mitochondrial	Small	13038	J	828	Other	Croatia	Rovigno	Büllener
1	9_46	Berlin	1902	4.6	Mito_small	mitochondrial	Small	13038	F	828	Other	Croatia	Rovigno	Büllener
1	10_24	Berlin	1903	NA	Mito_small	mitochondrial	Small	13050	F	4195	Other	Uzbekistan	Kata_Kurgan_	Erich_Zoffmann
1	10_25	Berlin	1903	NA	Mito_small	mitochondrial	Small	13050	F	4195	Other	Uzbekistan	Kata_Kurgan_	Erich_Zoffmann
1	10_26	Berlin	1903	NA	Mito_small	mitochondrial	Small	13056	F	4195	Other	Uzbekistan	Kata_Kurgan_	Erich_Zoffmann
1	10_27	Berlin	1903	NA	Mito_small	mitochondrial	Small	13056	F	4195	Other	Uzbekistan	Kata_Kurgan_	Erich_Zoffmann
1	10_34	Berlin	1903	NA	Mito_small	mitochondrial	Small	13049	F	4195	Other	Uzbekistan	Kata_Kurgan_	Erich_Zoffmann
1	10_35	Berlin	1903	NA	Mito_small	mitochondrial	Small	13049	F	4195	Other	Uzbekistan	Kata_Kurgan_	Erich_Zoffmann
1	11_44	Berlin	1903	4.2	Mito_small	mitochondrial	Small	13083	F	21	Other	Uzbekistan	Müggelsee	NA
1	8_18	Berlin	1903	NA	Mito_small	mitochondrial	Small	13047	F	4195	Other	Uzbekistan	Kata_Kurgan_	Erich_Zoffmann
1	8_19	Berlin	1903	NA	Mito_small	mitochondrial	Small	13047	F	4195	Other	Uzbekistan	Kata_Kurgan_	Erich_Zoffmann
1	8_20	Berlin	1903	NA	Mito_small	mitochondrial	Small	13048	F	4195	Other	Uzbekistan	Kata_Kurgan_	Erich_Zoffmann
1	8_21	Berlin	1903	NA	Mito_small	mitochondrial	Small	13048	F	4195	Other	Uzbekistan	Kata_Kurgan_	Erich_Zoffmann
0	10_15	Berlin	1904	NA	Mito_small	mitochondrial	Small	13060	F	9042	Other	Taiwan	Formosa_Pilam	Haberer_
0	10_16	Berlin	1904	NA	Mito_small	mitochondrial	Small	13060	F	9042	Other	Taiwan	Formosa_Pilam	Haberer_
0	10_17	Berlin	1904	NA	Mito_small	mitochondrial	Small	13060	F	9042	Other	Taiwan	Formosa_Pilam	Haberer_
0	10_18	Berlin	1904	NA	Mito_small	mitochondrial	Small	13060	F	9042	Other	Taiwan	Formosa_Pilam	Haberer_
0	10_21	Berlin	1904	NA	Mito_small	mitochondrial	Small	13060	F	9042	Other	Taiwan	Formosa_Pilam	Haberer_
0	10_22	Berlin	1904	NA	Mito_small	mitochondrial	Small	13060	F	9042	Other	Taiwan	Formosa_Pilam	Haberer_
0	8_15	Berlin	1904	NA	Mito_small	mitochondrial	Small	13060	F	9042	Other	Taiwan	Formosa_Pilam	Haberer_
1	10_19	Berlin	1904	NA	Mito_small	mitochondrial	Small	13060	F	9042	Other	Taiwan	Formosa_Pilam	Haberer_
1	10_20	Berlin	1904	NA	Mito_small	mitochondrial	Small	13060	F	9042	Other	Taiwan	Formosa_Pilam	Haberer_
1	8_13	Berlin	1904	NA	Mito_small	mitochondrial	Small	13060	F	9042	Other	Taiwan	Formosa_Pilam	Haberer_
1	8_14	Berlin	1904	NA	Mito_small	mitochondrial	Small	13060	F	9042	Other	Taiwan	Formosa_Pilam	Haberer_
1	8_16	Berlin	1904	NA	Mito_small	mitochondrial	Small	13060	F	9042	Other	Taiwan	Formosa_Pilam	Haberer_
1	8_17	Berlin	1904	NA	Mito_small	mitochondrial	Small	13060	F	9042	Other	Taiwan	Formosa_Pilam	Haberer_
1	13_4	Berlin	1905	4.4	Mito_small	mitochondrial	Small	13080	F	563	Germany	Germany	bei_Trier	Rübesaamen
1	10_36	Berlin	1905	NA	Mito_small	mitochondrial	Small	13061	F	7907	Other	China	Kiautschau_Tsingtau	Glaue
1	10_37	Berlin	1905	NA	Mito_small	mitochondrial	Small	13061	F	7907	Other	China	Kiautschau_Tsingtau	Glaue
1	10_38	Berlin	1905	NA	Mito_small	mitochondrial	Small	13061	F	7907	Other	China	Kiautschau_Tsingtau	Glaue
1	10_39	Berlin	1905	NA	Mito_small	mitochondrial	Small	13061	F	7907	Other	China	Kiautschau_Tsingtau	Glaue
1	10_40	Berlin	1905	NA	Mito_small	mitochondrial	Small	13061	F	7907	Other	China	Kiautschau_Tsingtau	Glaue
1	10_41	Berlin	1905	NA	Mito_small	mitochondrial	Small	13061	F	7907	Other	China	Kiautschau_Tsingtau	Glaue
1	10_42	Berlin	1905	NA	Mito_small	mitochondrial	Small	13061	F	7907	Other	China	Kiautschau_Tsingtau	Glaue
1	10_43	Berlin	1905	NA	Mito_small	mitochondrial	Small	13061	F	7907	Other	China	Kiautschau_Tsingtau	Glaue
1	10_44	Berlin	1905	NA	Mito_small	mitochondrial	Small	13061	F	7907	Other	China	Kiautschau_Tsingtau	Glaue
1	10_45	Berlin	1905	NA	Mito_small	mitochondrial	Small	13061	F	7907	Other	China	Kiautschau_Tsingtau	Glaue
1	11_1	Berlin	1905	NA	Mito_small	mitochondrial	Small	13061	F	7907	Other	China	Kiautschau_Tsingtau	Glaue
1	11_2	Berlin	1905	NA	Mito_small	mitochondrial	Small	13061	F	7907	Other	China	Kiautschau_Tsingtau	Glaue
1	11_3	Berlin	1905	NA	Mito_small	mitochondrial	Small	13061	F	7907	Other	China	Kiautschau_Tsingtau	Glaue
1	11_4	Berlin	1905	NA	Mito_small	mitochondrial	Small	13061	F	7907	Other	China	Kiautschau_Tsingtau	Glaue
1	8_22	Berlin	1905	NA	Mito_small	mitochondrial	Small	13061	F	7907	Other	China	Kiautschau_Tsingtau	Glaue
1	8_23	Berlin	1905	NA	Mito_small	mitochondrial	Small	13061	F	7907	Other	China	Kiautschau_Tsingtau	Glaue
1	8_24	Berlin	1905	NA	Mito_small	mitochondrial	Small	13061	F	7907	Other	China	Kiautschau_Tsingtau	Glaue
1	8_25	Berlin	1905	NA	Mito_small	mitochondrial	Small	13061	F	7907	Other	China	Kiautschau_Tsingtau	Glaue
1	8_26	Berlin	1905	NA	Mito_small	mitochondrial	Small	13061	F	7907	Other	China	Kiautschau_Tsingtau	Glaue
1	10_23	Berlin	1906	NA	Mito_small	mitochondrial	Small	13059	F	4451	Other	Uzbekistan	Hochbucharaa_Patta_hissar_bei_termes	Ryssel_
1	11_34	Berlin	1906	NA	Mito_small	mitochondrial	Small	13078	F	62	Germany	Germany	Kotzen	Zimmermann
1	9_26	Berlin	1906	5.9	Mito_small	mitochondrial	Small	13031	F	737	Other	Italy	Trient_	NA
1	9_27	Berlin	1906	NA	Mito_small	mitochondrial	Small	13031	M	737	Other	Italy	Trient_	NA
1	11_39	Berlin	1909	3.3	Mito_small	mitochondrial	Small	13084	F	29	Germany	Germany	Königswusterhausen	Bäume
1	9_35	Berlin	1912	NA	Mito_small	mitochondrial	Small	13039	J	1419	Other	Italy	Sardinien_Monti_del_Carmagenta	Krauß
1	9_37	Berlin	1912	NA	Mito_small	mitochondrial	Small	13039	J	1419	Other	Italy	Sardinien_Monti_del_Carmagenta	Krauß
1	10_11	Berlin	1912	NA	Mito_small	mitochondrial	Small	13035	F	1419	Other	Italy	Sardinien_Sorgonj	Krauß
1	10_12	Berlin	1912	5.4	Mito_small	mitochondrial	Small	13035	F	1419	Other	Italy	Sardinien_Sorgonj	Krauß
1	10_13	Berlin	1912	NA	Mito_small	mitochondrial	Small	13035	F	1419	Other	Italy	Sardinien_Sorgonj	Krauß
1	10_14	Berlin	1912	4.3	Mito_small	mitochondrial	Small	13035	F	1419	Other	Italy	Sardinien_Sorgonj	Krauß
1	7_6	Berlin	1912	4.5	Mito_small	mitochondrial	Small	13026	F	806	Other	Croatia	Finn_Bucari	Ramme
1	9_28	Berlin	1912	NA	Mito_small	mitochondrial	Small	13039	F	1419	Other	Italy	Sardinien_Monti_del_Carmagenta	Krauß
1	9_29	Berlin	1912	NA	Mito_small	mitochondrial	Small	13039	F	1419	Other	Italy	Sardinien_Monti_del_Carmagenta	Krauß
1	9_30	Berlin	1912	NA	Mito_small	mitochondrial	Small	13039	F	1419	Other	Italy	Sardinien_Monti_del_Carmagenta	Krauß
1	9_31	Berlin	1912	NA	Mito_small	mitochondrial	Small	13039	J	1419	Other	Italy	Sardinien_Monti_del_Carmagenta	Krauß
1	9_32	Berlin	1912	NA	Mito_small	mitochondrial	Small	13039	J	1419	Other	Italy	Sardinien_Monti_del_Carmagenta	Krauß
1	9_33	Berlin	1912	NA	Mito_small	mitochondrial	Small	13039	J	1419	Other	Italy	Sardinien_Monti_del_Carmagenta	Krauß
1	9_34	Berlin	1912	NA	Mito_small	mitochondrial	Small	13039	J	1419	Other	Italy	Sardinien_Monti_del_Carmagenta	Krauß
1	9_36	Berlin	1912	NA	Mito_small	mitochondrial	Small	13039	J	1419	Other	Italy	Sardinien_Monti_del_Carmagenta	Krauß
1	9_38	Berlin	1912	NA	Mito_small	mitochondrial	Small	13039	J	1419	Other	Italy	Sardinien_Monti_del_Carmagenta	Krauß
1	9_39	Berlin	1912	NA	Mito_small	mitochondrial	Small	13039	J	1419	Other	Italy	Sardinien_Monti_del_Carmagenta	Krauß
1	10_5	Berlin	1916	5	Mito_small	mitochondrial	Small	13034	F	797	Other	France	Noyen_NW_Frankreich	Prof._Welzkow
1	10_6	Berlin	1916	4.6	Mito_small	mitochondrial	Small	13034	F	797	Other	France	Noyen_NW_Frankreich	Prof._Welzkow
1	10_7	Berlin	1916	NA	Mito_small	mitochondrial	Small	13034	J	797	Other	France	Noyen_NW_Frankreich	Prof._Welzkow
1	9_43	Berlin	1916	NA	Mito_small	mitochondrial	Small	13037	M	797	Other	France	Noyen_NW_Frankreich	Prof._Welzkow
1	10_4	Berlin	1918	NA	Mito_small	mitochondrial	Small	13032	F	1242	Other	Romania	Transsylv._Alpen_Mogura_Odobesti_500-600m	P._Schulze
1	10_3	Berlin	1918	NA	Mito_small	mitochondrial	Small	13032	F	1242	Other	Romania	Transsylv._Alpen_Mogura_Odobesti_500-600m	P._Schulze
1	11_33	Berlin	1919	4.5	Mito_small	mitochondrial	Small	13086	F	11	Germany	Germany	Grunewald_Havel	Ulrich
1	11_17	Berlin	1923	3.2	Mito_small	mitochondrial	Small	13079	F	26	Germany	Germany	Erkener_Löcknitzer_Wiesen	Ude
1	11_18	Berlin	1923	NA	Mito_small	mitochondrial	Small	13079	M	26	Germany	Germany	Erkener_Löcknitzer_Wiesen	Ude
1	13_24	Berlin	1924	NA	Mito_small	mitochondrial	Small	14263	F	NA	NA	NA	Umgebung_von_Koldsz	Bück
1	13_25	Berlin	1924	NA	Mito_small	mitochondrial	Small	14263	F	NA	NA	NA	Umgebung_von_Koldsz	Bück
1	13_11	Berlin	1926	4.1	Mito_small	mitochondrial	Small	13089	F	26	Germany	Germany	Erkener	Ude
1	13_12	Berlin	1926	3.4	Mito_small	mitochondrial	Small	13089	F	26	Germany	Germany	Erkener	Ude
1	13_13	Berlin	1926	NA	Mito_small	mitochondrial	Small	13089	J	26	Germany	Germany	Erkener	Ude
1	13_22	Berlin	1926	5.51	Mito_small	mitochondrial	Small	9269	F	802	Other	Croatia	Süd_Istrien_Abbazia_	Enderlein_
1	11_27	Berlin	1927	3.6	Mito_small	mitochondrial	Small	13066	F	26	Germany	Germany	Erkener_bei_Berlin	Ude
1	11_28	Berlin	1927	NA	Mito_small	mitochondrial	Small	13066	M	26	Germany	Germany	Erkener_bei_Berlin	Ude
1	11_29	Berlin	1927	NA	Mito_small	mitochondrial	Small	13066	M	26	Germany	Germany	Erkener_bei_Berlin	Ude
1	13_19	Berlin	1928	NA	Mito_small	mitochondrial	Small	13088	F	26	Germany	Germany	Erkener	Ude
1	11_19	Berlin	1928	4.1	Mito_small	mitochondrial	Small	13082	F	430	Germany	Germany	Offenbach_am_main_	Vogt
1	13_14	Berlin	1928	3.7	Mito_small	mitochondrial	Small	13088	F	26	Germany	Germany	Erkener	Ude
1	13_15	Berlin	1928	NA	Mito_small	mitochondrial	Small	13088	J	26	Germany	Germany	Erkener	Ude
1	13_16	Berlin	1928	3	Mito_small	mitochondrial	Small	13088	F	26	Germany	Germany	Erkener	Ude
1	13_17	Berlin	1928	NA	Mito_small	mitochondrial	Small	13088	J	26	Germany	Germany	Erkener	Ude
1	13_18	Berlin	1928	3.4	Mito_small	mitochondrial	Small	13088	F	26	Germany	Germany	Erkener	Ude
1	13_20	Berlin	1928	3.3	Mito_small	mitochondrial	Small	13088	F	26	Germany	Germany	Erkener	Ude
1	13_33	Berlin	1929	3.37	Mito_small	mitochondrial	Small	9309	F	26	Germany	Germany	Fangschleuse_Erkener	Ude
1	13_43	Berlin	1929	2.89	Mito_small	mitochondrial	Small	9307	F	26	Germany	Germany	Fangschleuse_Erkener	Ude
1	13_45	Berlin	1929	3.7	Mito_small	mitochondrial	Small	9307	F	26	Germany	Germany	Fangschleuse_Erkener	Ude
1	13_30	Berlin	1929	3.22	Mito_small	mitochondrial	Small	9309	F	26	Germany	Germany	Fangschleuse_Erkener	Ude
1	13_31	Berlin	1929	2.89	Mito_small	mitochondrial	Small	9309	F	26	Germany	Germany	Fangschleuse_Erkener	Ude
1	13_32	Berlin	1929	2.68	Mito_small	mitochondrial	Small	9309	F	26	Germany	Germany	Fangschleuse_Erkener	Ude
1	13_34	Berlin	1929	3.81	Mito_small	mitochondrial	Small	9306	F	26	Germany	Germany	Fangschleuse_Erkener	Ude
1	13_35	Berlin	1929	2.97	Mito_small	mitochondrial	Small	9306	F	26	Germany	Germany	Fangschleuse_Erkener	Ude
1	13_36	Berlin	1929	2.61	Mito_small	mitochondrial	Small	9306	F	26	Germany	Germany	Fangschleuse_Erkener	Ude
1	13_37	Berlin	1929	3.47	Mito_small	mitochondrial	Small	9306	F	26	Germany	Germany	Fangschleuse_Erkener	Ude
1	13_38	Berlin	1929	3.35	Mito_small	mitochondrial	Small	9306	F	26	Germany	Germany	Fangschleuse_Erkener	Ude
1	13_39	Berlin	1929	3	Mito_small	mitochondrial	Small	9306	F	26	Germany	Germany	Fangschleuse_Erkener	Ude
1	13_40	Berlin	1929	3.31	Mito_small	mitochondrial	Small	9306	F	26	Germany	Germany	Fangschleuse_Erkener	Ude
1	13_41	Berlin	1929	2.61	Mito_small	mitochondrial	Small	9307	F	26	Germany	Germany	Fangschleuse_Erkener	Ude
1	13_42	Berlin	1929	3.39	Mito_small	mitochondrial	Small	9307	F	26	Germany	Germany	Fangschleuse_Erkener	Ude
1	13_44	Berlin	1929	3.1	Mito_small	mitochondrial	Small	9307	F	26	Germany	Germany	Fangschleuse_Erkener	Ude
1	13_46	Berlin	1929	3.22	Mito_small	mitochondrial	Small	9307	F	26	Germany	Germany	Fangschleuse_Erkener	Ude
1	13_26	Berlin	1930	4.97	Mito_small	mitochondrial	Small	14264	F	1211	Other	France	Corsica_Piarea	Schulze
1	13_27	Berlin	1930	3.81	Mito_small	mitochondrial	Small	14264	F	1211	Other	France	Corsica_Piarea	Schulze
1	13_28	Berlin	1930	3.85	Mito_small	mitochondrial	Small	14264	F	1211	Other	France	Corsica_Piarea	Schulze
1	13_29	Berlin	1930	3.48	Mito_small	mitochondrial	Small	14264	F	1211	Other	France	Corsica_Piarea	Schulze
1	9_42	Berlin	1931	4.8	Mito_small	mitochondrial	Small	13042	F	639	Germany	Germany	Freiburg_im_Breisgau	Kracht
1	11_37	Berlin	1935	6.1	Mito_small	mitochondrial	Small	13092	F	135	Germany	Germany	Bötzener_Wiesen	Preuße
1	11_38	Berlin	1935	4.7	Mito_small	mitochondrial	Small	13092	F	135	Germany	Germany	Bötzener_Wiesen	Preuße
1	11_46	Berlin	1935	4.8	Mito_small	mitochondrial	Small	13091	F	41	Germany	Germany	Caputh	Sick
1	13_1	Berlin	1935	4	Mito_small	mitochondrial	Small	13069	F	24	Germany	Germany	Genshagener_Forst	Ehlers
1	13_2	Berlin	1935	4.1	Mito_small	mitochondrial	Small	13069	F	24	Germany	Germany	Genshagener_Forst	Ehlers
1	13_3	Berlin	1935	3.2	Mito_small	mitochondrial	Small	13069	F	24	Germany	Germany	Genshagener_Forst	Ehlers
1	11_22	Berlin	1936	NA	Mito_small	mitochondrial	Small	13068	M	20	Germany	Germany	Östlich_Großbeeren	Ehlers
1	11_23	Berlin	1936	NA	Mito_small	mitochondrial	Small	13068	M	20	Germany	Germany	Östlich_Großbeeren	Ehlers
1	11_21	Berlin	1936	NA	Mito_small	mitochondrial	Small	13068	J	20	Germany	Germany	Östlich_Großbeeren	Ehlers
1	13_10	Berlin	1936	NA	Mito_small	mitochondrial	Small	13073	J	86	Germany	Germany	Ruhlsdorf	Ehlers
1	13_8	Berlin	1936	NA	Mito_small	mitochondrial	Small	13073	J	86	Germany	Germany	Ruhlsdorf	Ehlers
1	13_9	Berlin	1936	NA	Mito_small	mitochondrial	Small	13073	J	86	Germany	Germany	Ruhlsdorf	Ehlers
1	11_20	Berlin	1936	3.8	Mito_small	mitochondrial	Small	13068	F	20	Germany	Germany	Östlich_Großbeeren	Ehlers
1	11_31	Berlin	1937	4	Mito_small	mitochondrial	Small	13076	F	21	Germany	Germany	Krumme_Laake_Müggeheim	Ehlers
1	11_43	Berlin	1937	NA	Mito_small	mitochondrial	Small	13077	M	65	Germany	Germany	Röddelin_Mahlgast_See	Ehlers
1	11_24	Berlin	1937	NA	Mito_small	mitochondrial	Small	13067	F	19	Germany	Germany	Summt_	Ehlers
1	11_25	Berlin	1937	2.8	Mito_small	mitochondrial	Small	13067	F	19	Germany	Germany	Summt_	Ehlers
1	11_26	Berlin	1937	3	Mito_small	mitochondrial	Small	13067	F	19	Germany	Germany	Summt_	Ehlers
1	11_30	Berlin	1937	4	Mito_small	mitochondrial	Small	13071	F	NA	Germany	Germany	Höpenberge	Ehlers
1	11_32	Berlin	1937	3.3	Mito_small	mitochondrial	Small	13076	F	21	Germany	Germany	Krumme_Laake_Müggeheim	Ehlers
1	11_35	Berlin	1937	4.5	Mito_small	mitochondrial	Small	13072	F	66	Germany	Germany	Klosterwadle_Uckermark	Ehlers
1	11_36	Berlin	1937	3.2	Mito_small	mitochondrial	Small	13072	F	66	Germany	Germany	Klosterwadle_Uckermark	Ehlers
1	11_40	Berlin	1937	3.5	Mito_small	mitochondrial	Small	13077	F	65	Germany	Germany	Röddelin_Mahlgast_See	Ehlers
1	11_41	Berlin	1937	3.5	Mito_small	mitochondrial	Small	13077	F	65	Germany	Germany	Röddelin_Mahlgast_See	Ehlers
1	11_42	Berlin	1937	NA	Mito_small	mitochondrial	Small	13077	M	65	Germany	Germany	Röddelin_Mahlgast_See	Ehlers
1	13_5	Berlin	1937	NA	Mito_small	mitochondrial	Small	13075	M	23	Germany	Germany	Schmöckwitz_Torfmoor	Ehlers
1	13_6	Berlin	1937	3	Mito_small	mitochondrial	Small	13075	F	23	Germany	Germany	Schmöckwitz_Torfmoor	Ehlers
1	13_7	Berlin	1937	NA	Mito_small	mitochondrial	Small	13074	J	19	Germany	Germany	Tegeler_Forst_Hennigsdorf	Ehlers
1	13_23	Berlin	1960	4.4	Mito_small	mitochondrial	Small	14696	F	113	Germany	Germany	Oberer_Finkensee	NA
1	7_3	Berlin	1963	NA	Mito_small	mitochondrial	Small	NA	F	1203	Other	Ukraine	Kaukasus_No.3_Kiew_Desna	Crome
1	7_5	Berlin	1963	NA	Mito_small	mitochondrial	Small	NA	F	1203	Other	Ukraine	Kaukasus_No.3_Kiew_Desna	Crome
1	7_4	Berlin	1963	NA	Mito_small	mitochondrial	Small	NA	F	1203	Other	Ukraine	Kaukasus_No.3_Kiew_Desna	Crome
0	9_25	Berlin	NA	NA	Mito_small	mitochondrial	Small	13021	J	1737	Other	Turkey	Konstantinopel	Gottwald
1	8_1	Berlin	NA	NA	Mito_small	mitochondrial	Small	13024	J	2216	Other	Russia	Sarepta	NA
1	8_2	Berlin	NA	NA	Mito_small	mitochondrial	Small	13024	F	2216	Other	Russia	Sarepta	NA
1	8_3	Berlin	NA	NA	Mito_small	mitochondrial	Small	13024	F	2216	Other	Russia	Sarepta	NA
1	9_11	Berlin	NA	NA	Mito_small	mitochondrial	Small	13016	F	1693	Other	Russia	Süd_Russland_orlow_bei_Melitopol	NA
1	9_14	Berlin	NA	NA	Mito_small	mitochondrial	Small	6020/bzw._1630	F	2216	Other	Russia	Sarepta	NA
1	9_21	Berlin	NA	6.1	Mito_small	mitochondrial	Small	13021	F	1737	Other	Turkey	Konstantinopel	Gottwald
1	9_8	Berlin	NA	NA	Mito_small	mitochondrial	Small	1320	M	3108	Other	Azerbaidshan	Lenkorau	Karsch
1	10_1	Berlin	NA	5.6	Mito_small	mitochondrial	Small	13041	F	0	Germany	Germany	Berlin	Hedecke
1	10_2	Berlin	NA	5.4	Mito_small	mitochondrial	Small	13041	F	0	Germany	Germany	Berlin	Hedecke
1	11_16	Berlin	NA	4.8	Mito_small	mitochondrial	Small	13087	F	22	Germany	Germany	Groß_Glienke	Meise
1	7_1	Berlin	NA	NA	Mito_small	mitochondrial	Small	13017	F	1024	Other	Italy	Livorno	Weber
1	8_4	Berlin	NA	NA	Mito_small	mitochondrial	Small	13044	F	3273	Other	Portugal	Madeira	NA
1	8_7	Berlin	NA	NA	Mito_small	mitochondrial	Small	13036	J	1931	Other	Algeria	Algier	Buchenfeldt
1	8_8	Berlin	NA	NA	Mito_small	mitochondrial	Small	13036	J	1931	Other	Algeria	Algier	Buchenfeldt
1	9_12	Berlin	NA	NA	Mito_small	mitochondrial	Small	13025	F	685	Other	France	Frankreich_St_Mihel	NA
1	9_13	Berlin	NA	NA	Mito_small	mitochondrial	Small	6020/bzw._1630	F	2216	Other	Russia	Sarepta	NA
1	9_15	Berlin	NA	NA	Mito_small	mitochondrial	Small	6020/bzw._1630	F	2216	Other	Russia	Sarepta	NA
1	9_22	Berlin	NA	6	Mito_small	mitochondrial	Small	13021	F	1737	Other	Turkey	Konstantinopel	Gottwald
1	9_23	Berlin	NA	NA	Mito_small	mitochondrial	Small	13021	J	1737	Other	Turkey	Konstantinopel	Gottwald
1	9_24	Berlin	NA	NA	Mito_small	mitochondrial	Small	13021	J	1737	Other	Turkey	Konstantinopel	Gottwald
1	9_41	Berlin	NA	NA	Mito_small	mitochondrial	Small	13043	F	456	Germany	Germany	Nassau_Mombach	L._Koch
1	9_6	Berlin	NA	NA	Mito_small	mitochondrial	Small	13019	F	1629	Other	Greece	Kunami_Morea	NA
1	9_9	Berlin	NA	NA	Mito_small	mitochondrial	Small	1320	M	3108	Other	Azerbaidshan	Lenkorau	Karsch
1	8_10	Berlin	NA	NA	Mito_small	mitochondrial	Small	13029	F	3453	Other	Portugal	Azores_Terceiro_	Simroth
1	8_12	Berlin	NA	NA	Mito_small	mitochondrial	Small	13029	F	3453	Other	Portugal	Azores_Terceiro_	Simroth
1	8_5	Berlin	NA	NA	Mito_small	mitochondrial	Small	13028	F	3521	Other	Portugal	S._Miguel_Fayal	NA
1	8_6	Berlin	NA	NA	Mito_small	mitochondrial	Small	13028	F	3521	Other	Portugal	S._Miguel_Fayal	NA
1	8_9	Berlin	NA	NA	Mito_small	mitochondrial	Small	13029	F	3453	Other	Portugal	Azores_Terceiro_	Simroth
1	9_10	Berlin	NA	NA	Mito_small	mitochondrial	Small	1320	M	3108	Other	Azerbaidshan	Lenkorau	Karsch
1	9_7	Berlin	NA	NA	Mito_small	mitochondrial	Small	242	F	1629	Other	Greece	Griechenland	Krüper
1	2_1	Frankfurt	1926	5	Mito_small	mitochondrial	Small	815	F	2105	Other	Greece	Kreta	Rur/Roewer
1	5_12	Frankfurt	1871	NA	Mito_small	mitochondrial	Small	31598	F	2571	Other	Russia	Russland_Sarepta	Glitsch
1	2_33	Frankfurt	1872	4.9	Mito_small	mitochondrial	Small	3521	F	2268	Other	Morocco	Marokko_Casablanca	Fritzsch_und_Rein
1	3_10	Frankfurt	1872	NA	Mito_small	mitochondrial	Small	3521	F	2268	Other	Morocco	Marokko_Casablanca	Fritzsch_und_Rein
1	3_8	Frankfurt	1872	6.4	Mito_small	mitochondrial	Small	3521	F	2268	Other	Morocco	Marokko_Casablanca	Fritzsch_und_Rein
1	3_9	Frankfurt	1872	6	Mito_small	mitochondrial	Small	3521	F	2268	Other	Morocco	Marokko_Casablanca	Fritzsch_und_Rein
1	3_11	Frankfurt	1873	4.1	Mito_small	mitochondrial	Small	5589	F	0	Germany	Germany	Frankfurt	NA
1	3_12	Frankfurt	1873	4.2	Mito_small	mitochondrial	Small	5589	F	0	Germany	Germany	Frankfurt	NA
1	3_1	Frankfurt	1882	NA	Mito_small	mitochondrial	Small	3509	F	9140	Other	Japan	Japan,_Nagasaki_und_Compina	Dönitz_1882
1	3_2	Frankfurt	1882	NA	Mito_small	mitochondrial	Small	3509	F	9140	Other	Japan	Japan,_Nagasaki_und_Compina	Dönitz_1882
1	3_3	Frankfurt	1882	NA	Mito_small	mitochondrial	Small	3509	F	9140	Other	Japan	Japan,_Nagasaki_und_Compina	Dönitz_1882
1	3_4	Frankfurt	1882	NA	Mito_small	mitochondrial	Small	3509	F	9140	Other	Japan	Japan,_Nagasaki_und_Compina	Dönitz_1882
1	6_28	Frankfurt	1882	NA	Mito_small	mitochondrial	Small	3509	J	9140	Other	Japan	Japan,_Nagasaki_und_Compina	Dönitz_1882
1	6_29	Frankfurt	1882	NA	Mito_small	mitochondrial	Small	3509	J	9140	Other	Japan	Japan,_Nagasaki_und_Compina	Dönitz_1882
1	6_30	Frankfurt	1882	NA	Mito_small	mitochondrial	Small	3509	J	9140	Other	Japan	Japan,_Nagasaki_und_Compina	Dönitz_1882
1	6_31	Frankfurt	1882	NA	Mito_small	mitochondrial	Small	3509	J	9140	Other	Japan	Japan,_Nagasaki_und_Compina	Dönitz_1882
1	2_23	Frankfurt	1883	NA	Mito_small	mitochondrial	Small	3506	F	0	Germany	Germany	Frankfurt	Koch_1883
1	2_24	Frankfurt	1883	4.2	Mito_small	mitochondrial	Small	3506	F	0	Germany	Germany	Frankfurt	Koch_1883
1	2_39	Frankfurt	1901	3.7	Mito_small	mitochondrial	Small	3514	F	7	Germany	Germany	Mainkur_Frankfurt	Römer_1901
1	2_43	Frankfurt	1901	4	Mito_small	mitochondrial	Small	3515	F	7	Germany	Germany	Schwanheim	Knoblauch_1901
1	2_44	Frankfurt	1901	3.8	Mito_small	mitochondrial	Small	3515	F	7	Germany	Germany	Schwanheim	Knoblauch_1901
1	2_45	Frankfurt	1901	4.3	Mito_small	mitochondrial	Small	3515	F	7	Germany	Germany	Schwanheim	Knoblauch_1901
1	2_46	Frankfurt	1901	3.4	Mito_small	mitochondrial	Small	3515	F	7	Germany	Germany	Schwanheim	Knoblauch_1901
0	2_26	Frankfurt	1902	4.7	Mito_small	mitochondrial	Small	3508	F	0	Germany	Germany	Frankfurt	Römer_1902
0	2_27	Frankfurt	1902	3.1	Mito_small	mitochondrial	Small	3508	F	0	Germany	Germany	Frankfurt	Römer_1902
0	2_28	Frankfurt	1902	3.8	Mito_small	mitochondrial	Small	3508	F	0	Germany	Germany	Frankfurt	Römer_1902
1	2_25	Frankfurt	1902	4.3	Mito_small	mitochondrial	Small	3508	F	0	Germany	Germany	Frankfurt	Römer_1902
0	2_35	Frankfurt	1904	NA	Mito_small	mitochondrial	Small	3512	F	457	Other	Switzerland	Lugano	Edinger_5.1904
0	2_36	Frankfurt	1904	NA	Mito_small	mitochondrial	Small	3512	F	457	Other	Switzerland	Lugano	Edinger_5.1904
0	2_37	Frankfurt	1904	NA	Mito_small	mitochondrial	Small	3512	F	457	Other	Switzerland	Lugano	Edinger_5.1904
1	3_19	Frankfurt	1908	4.5	Mito_small	mitochondrial	Small	5594	F	53	Germany	Germany	Michelstadt_im_Odenwald	Neuenburg_8/1908
1	2_31	Frankfurt	1914	6.5	Mito_small	mitochondrial	Small	3507	F	1010	Other	Spain	La_Fosca_de_Palemos_Gerona	Haas_1914
1	2_32	Frankfurt	1914	5.4	Mito_small	mitochondrial	Small	3507	F	1010	Other	Spain	La_Fosca_de_Palemos_Gerona	Haas_1914
1	6_17	Frankfurt	1914	6	Mito_small	mitochondrial	Small	3507	F	1010	Other	Spain	La_Fosca_de_Palemos_Gerona	Haas_1914
1	6_18	Frankfurt	1914	4.7	Mito_small	mitochondrial	Small	3507	F	1010	Other	Spain	La_Fosca_de_Palemos_Gerona	Haas_1914
1	6_19	Frankfurt	1914	6.2	Mito_small	mitochondrial	Small	3507	F	1010	Other	Spain	La_Fosca_de_Palemos_Gerona	Haas_1914
1	6_20	Frankfurt	1914	5.5	Mito_small	mitochondrial	Small	3507	F	1010	Other	Spain	La_Fosca_de_Palemos_Gerona	Haas_1914
1	6_21	Frankfurt	1914	4.4	Mito_small	mitochondrial	Small	3507	F	1010	Other	Spain	La_Fosca_de_Palemos_Gerona	Haas_1914
1	6_22	Frankfurt	1914	4.8	Mito_small	mitochondrial	Small	3507	F	1010	Other	Spain	La_Fosca_de_Palemos_Gerona	Haas_1914
1	6_23	Frankfurt	1914	4.7	Mito_small	mitochondrial	Small	3507	F	1010	Other	Spain	La_Fosca_de_Palemos_Gerona	Haas_1914
1	6_24	Frankfurt	1914	5.7	Mito_small	mitochondrial	Small	3507	F	1010	Other	Spain	La_Fosca_de_Palemos_Gerona	Haas_1914
1	6_25	Frankfurt	1914	NA	Mito_small	mitochondrial	Small	3507	F	1010	Other	Spain	La_Fosca_de_Palemos_Gerona	Haas_1914
1	6_26	Frankfurt	1914	NA	Mito_small	mitochondrial	Small	3507	F	1010	Other	Spain	La_Fosca_de_Palemos_Gerona	Haas_1914
1	6_27	Frankfurt	1914	NA	Mito_small	mitochondrial	Small	3507	F	1010	Other	Spain	La_Fosca_de_Palemos_Gerona	Haas_1914
1	2_29	Frankfurt	1915	6.2	Mito_small	mitochondrial	Small	3510	F	1171	Other	Spain	Flix_Tarragona	Haas_1915
1	2_30	Frankfurt	1915	5.1	Mito_small	mitochondrial	Small	3510	F	1171	Other	Spain	Flix_Tarragona	Haas_1915
1	3_20	Frankfurt	1915	NA	Mito_small	mitochondrial	Small	6432	F	13	Germany	Germany	Obertshausen_Offenbach	NA
1	3_21	Frankfurt	1915	NA	Mito_small	mitochondrial	Small	6432	J	13	Germany	Germany	Obertshausen_Offenbach	NA
1	3_6	Frankfurt	1918	6.5	Mito_small	mitochondrial	Small	3511	F	1056	Other	Spain	Pobla_de_Segur_Lerida	Haas_1918
1	3_7	Frankfurt	1918	5.4	Mito_small	mitochondrial	Small	3511	F	1056	Other	Spain	Pobla_de_Segur_Lerida	Haas_1918
1	3_22	Frankfurt	1922	4	Mito_small	mitochondrial	Small	7354	J	93	Germany	Germany	Pfalz_Neustadt	Stellwaag_20.08.1922
1	2_2	Frankfurt	1926	5.1	Mito_small	mitochondrial	Small	815	F	2105	Other	Greece	Kreta	Rur/Roewer_1928
1	2_3	Frankfurt	1926	6.5	Mito_small	mitochondrial	Small	815	F	2105	Other	Greece	Kreta	Rur/Roewer_1929
1	2_4	Frankfurt	1928	NA	Mito_small	mitochondrial	Small	1366	F	859	Other	Hungary	Ungarn,_Strawatornya	Roewer_1928
1	3_26	Frankfurt	1931	3.6	Mito_small	mitochondrial	Small	5593	F	7	Germany	Germany	Schwanheim	Cürten_1931
1	5_24	Frankfurt	1933	5	Mito_small	mitochondrial	Small	61280	F	315	Germany	Germany	Dessau_Roßlau_Dellnau	S.J./Wiehle_1933
1	2_8	Frankfurt	1934	4.3	Mito_small	mitochondrial	Small	4337	F	424	Germany	Germany	Berlin	Roewer_1934
1	2_38	Frankfurt	1934	4.6	Mito_small	mitochondrial	Small	3513	F	27	Germany	Germany	Messeler_Parl,_Darmstadt	Haas_1934
1	2_40	Frankfurt	1935	4.5	Mito_small	mitochondrial	Small	3522	F	10	Germany	Germany	Offenbach,_Luhrwald	Zilch_1935
1	2_41	Frankfurt	1935	4.6	Mito_small	mitochondrial	Small	3522	F	10	Germany	Germany	Offenbach,_Luhrwald	Zilch_1935
1	2_42	Frankfurt	1935	4.9	Mito_small	mitochondrial	Small	3522	F	10	Germany	Germany	Offenbach,_Luhrwald	Zilch_1935
1	3_23	Frankfurt	1936	NA	Mito_small	mitochondrial	Small	5597	F	27	Germany	Germany	Scheftsheimer_Wiese_Darmstadt	Donien_1936
1	3_24	Frankfurt	1936	3.9	Mito_small	mitochondrial	Small	5597	F	27	Germany	Germany	Scheftsheimer_Wiese_Darmstadt	Donien_1936
1	3_25	Frankfurt	1936	4.2	Mito_small	mitochondrial	Small	5596	F	21	Germany	Germany	Taunus_Eppstein	9.9.1936_Hohorst
0	6_11	Frankfurt	1938	NA	Mito_small	mitochondrial	Small	1794	J	1111	Other	Italy	Sardinien	Roewer_1938
1	6_5	Frankfurt	1938	NA	Mito_small	mitochondrial	Small	1794	J	1111	Other	Italy	Sardinien	Roewer_1938
1	2_5	Frankfurt	1938	6	Mito_small	mitochondrial	Small	1794	F	1111	Other	Italy	Sardinien	Roewer_1938
1	2_6	Frankfurt	1938	5.1	Mito_small	mitochondrial	Small	1794	F	1111	Other	Italy	Sardinien	Roewer_1938
1	2_7	Frankfurt	1938	5.2	Mito_small	mitochondrial	Small	1794	F	1111	Other	Italy	Sardinien	Roewer_1938
1	6_1	Frankfurt	1938	NA	Mito_small	mitochondrial	Small	1794	J	1111	Other	Italy	Sardinien	Roewer_1938
1	6_10	Frankfurt	1938	NA	Mito_small	mitochondrial	Small	1794	J	1111	Other	Italy	Sardinien	Roewer_1938
1	6_12	Frankfurt	1938	NA	Mito_small	mitochondrial	Small	1794	J	1111	Other	Italy	Sardinien	Roewer_1938
1	6_13	Frankfurt	1938	NA	Mito_small	mitochondrial	Small	1794	J	1111	Other	Italy	Sardinien	Roewer_1938
1	6_14	Frankfurt	1938	NA	Mito_small	mitochondrial	Small	1794	J	1111	Other	Italy	Sardinien	Roewer_1938
1	6_15	Frankfurt	1938	NA	Mito_small	mitochondrial	Small	1794	J	1111	Other	Italy	Sardinien	Roewer_1938
1	6_16	Frankfurt	1938	NA	Mito_small	mitochondrial	Small	1794	J	1111	Other	Italy	Sardinien	Roewer_1938
1	6_2	Frankfurt	1938	NA	Mito_small	mitochondrial	Small	1794	J	1111	Other	Italy	Sardinien	Roewer_1938
1	6_3	Frankfurt	1938	NA	Mito_small	mitochondrial	Small	1794	J	1111	Other	Italy	Sardinien	Roewer_1938
1	6_4	Frankfurt	1938	NA	Mito_small	mitochondrial	Small	1794	J	1111	Other	Italy	Sardinien	Roewer_1938
1	6_6	Frankfurt	1938	NA	Mito_small	mitochondrial	Small	1794	J	1111	Other	Italy	Sardinien	Roewer_1938
1	6_7	Frankfurt	1938	NA	Mito_small	mitochondrial	Small	1794	J	1111	Other	Italy	Sardinien	Roewer_1938
1	6_8	Frankfurt	1938	NA	Mito_small	mitochondrial	Small	1794	J	1111	Other	Italy	Sardinien	Roewer_1938
1	6_9	Frankfurt	1938	NA	Mito_small	mitochondrial	Small	1794	J	1111	Other	Italy	Sardinien	Roewer_1938
0	2_14	Frankfurt	1940	4.4	Mito_small	mitochondrial	Small	5658	F	732	Other	Italy	Florenz	Roewer_1940
1	2_13	Frankfurt	1940	4.2	Mito_small	mitochondrial	Small	5658	F	732	Other	Italy	Florenz	Roewer_1940
1	2_10	Frankfurt	1942	4	Mito_small	mitochondrial	Small	1796	F	908	Other	France	Ostpyrenäen	Roewer_1942
1	2_11	Frankfurt	1942	3.4	Mito_small	mitochondrial	Small	1796	F	908	Other	France	Ostpyrenäen	Roewer_1942
1	2_12	Frankfurt	1942	3.6	Mito_small	mitochondrial	Small	1796	F	908	Other	France	Ostpyrenäen	Roewer_1942
1	2_9	Frankfurt	1942	4.2	Mito_small	mitochondrial	Small	1796	F	908	Other	France	Ostpyrenäen	Roewer_1942
1	3_43	Frankfurt	1942	4	Mito_small	mitochondrial	Small	5595	F	22	Germany	Germany	Taunus_Vockenhausen_b._Eppstein	Pape_11.8.1942
1	2_15	Frankfurt	1943	5.8	Mito_small	mitochondrial	Small	9009	F	596	Other	Macedonia	Macedonien_Ostrow_See	Irell/_Roewer_1943
1	2_16	Frankfurt	1943	5.6	Mito_small	mitochondrial	Small	9009	F	596	Other	Macedonia	Macedonien_Ostrow_See	Irell/_Roewer_1943
1	2_19	Frankfurt	1943	NA	Mito_small	mitochondrial	Small	8992	F	798	Other	France	Marseille	Roewer_1943
1	2_20	Frankfurt	1943	4.4	Mito_small	mitochondrial	Small	8992	F	798	Other	France	Marseille	Roewer_1943
1	2_21	Frankfurt	1943	3.5	Mito_small	mitochondrial	Small	8992	F	798	Other	France	Marseille	Roewer_1943
1	2_22	Frankfurt	1943	4.5	Mito_small	mitochondrial	Small	8992	F	798	Other	France	Marseille	Roewer_1943
0	3_34	Frankfurt	1948	NA	Mito_small	mitochondrial	Small	5850	F	121	Germany	Germany	Eifel_Herchenberg	Schuster_9.1948
1	3_29	Frankfurt	1948	4	Mito_small	mitochondrial	Small	6236	F	0	Germany	Germany	Frankfurt	Hesse,_Herbst_1948
1	3_30	Frankfurt	1948	4.3	Mito_small	mitochondrial	Small	5914	F	7	Germany	Germany	Schwanheim_am_Main	Hesse_15.9.1948
1	3_33	Frankfurt	1948	4	Mito_small	mitochondrial	Small	5773	F	17	Germany	Germany	Taunus_zw_Loßbach_und_Hofheim	Nothdurfth_23.09.1948
1	3_38	Frankfurt	1948	4.5	Mito_small	mitochondrial	Small	5772	F	7	Germany	Germany	Frankfurt_Eukheimer_Ried	Schuster_30.8.1948
1	3_40	Frankfurt	1948	3.8	Mito_small	mitochondrial	Small	5774	F	10	Germany	Germany	Sprendlingen_Offenbach	Neubecker_16.9.1948
1	3_31	Frankfurt	1949	3.2	Mito_small	mitochondrial	Small	6547	F	17	Germany	Germany	Taunus_Hofheim	Nothdurft_10.09.1949
1	3_32	Frankfurt	1949	4.5	Mito_small	mitochondrial	Small	6548	F	19	Germany	Germany	Taunus_Loßbach	Nothdurft_24.09.1949
1	3_35	Frankfurt	1949	2.8	Mito_small	mitochondrial	Small	6385	F	NA	Germany	Germany	Mönchsbruck	Hesse_7.7.1949
1	3_36	Frankfurt	1949	NA	Mito_small	mitochondrial	Small	6385	J	NA	Germany	Germany	Mönchsbruck	Hesse_7.7.1949
1	3_37	Frankfurt	1949	4.5	Mito_small	mitochondrial	Small	7498	F	27	Germany	Germany	Wetterau_Wisselsheim	Scherf_15.09.1949
1	3_39	Frankfurt	1949	4	Mito_small	mitochondrial	Small	6386	F	0	Germany	Germany	Frankfurt_Südfriedhof	Lerner_11.8.1949
1	3_41	Frankfurt	1949	3.3	Mito_small	mitochondrial	Small	6545	F	40	Germany	Germany	Odenwald_Wersau	Schnellbäcker_20.0.1949
1	3_42	Frankfurt	1949	3.3	Mito_small	mitochondrial	Small	6547	F	10	Germany	Germany	Höchst_a.M.	Bott_9.9.1949
1	3_44	Frankfurt	1950	4.8	Mito_small	mitochondrial	Small	7507	F	11	Germany	Germany	Taunus_Sulzbach	Millowitsch_31.07.1950
1	3_45	Frankfurt	1950	NA	Mito_small	mitochondrial	Small	7509	J	36	Germany	Germany	Wetterau_Niederweisel	Kraus_16.7.1950
1	4_10	Frankfurt	1950	3.9	Mito_small	mitochondrial	Small	7504	F	13	Germany	Germany	Hengsten_bei_Obertshausen	Zilch_9.8.1950
1	4_11	Frankfurt	1950	3.7	Mito_small	mitochondrial	Small	7504	F	13	Germany	Germany	Hengsten_bei_Obertshausen	Zilch_9.8.1950
1	4_12	Frankfurt	1950	4.5	Mito_small	mitochondrial	Small	7504	F	13	Germany	Germany	Hengsten_bei_Obertshausen	Zilch_9.8.1950
1	4_13	Frankfurt	1950	NA	Mito_small	mitochondrial	Small	7504	F	13	Germany	Germany	Hengsten_bei_Obertshausen	Zilch_9.8.1950
1	4_14	Frankfurt	1950	NA	Mito_small	mitochondrial	Small	7504	F	13	Germany	Germany	Hengsten_bei_Obertshausen	Zilch_9.8.1950
1	4_2	Frankfurt	1950	4.6	Mito_small	mitochondrial	Small	7503	F	106	Germany	Germany	Pfalz_Bürzweiler	Menges_3.8.1950
1	4_3	Frankfurt	1950	5	Mito_small	mitochondrial	Small	7535	F	17	Germany	Germany	Taunus_Lorsbacher_Tal_bei_Hofheim	Nothdurft_24.08.1950
1	4_4	Frankfurt	1950	3.8	Mito_small	mitochondrial	Small	7504	F	13	Germany	Germany	Hengsten_bei_Obertshausen	Zilch_9.8.1950
1	4_5	Frankfurt	1950	4.9	Mito_small	mitochondrial	Small	7504	F	13	Germany	Germany	Hengsten_bei_Obertshausen	Zilch_9.8.1950
1	4_6	Frankfurt	1950	4.9	Mito_small	mitochondrial	Small	7504	F	13	Germany	Germany	Hengsten_bei_Obertshausen	Zilch_9.8.1950
1	4_7	Frankfurt	1950	4.6	Mito_small	mitochondrial	Small	7504	F	13	Germany	Germany	Hengsten_bei_Obertshausen	Zilch_9.8.1950
1	4_8	Frankfurt	1950	3.9	Mito_small	mitochondrial	Small	7504	F	13	Germany	Germany	Hengsten_bei_Obertshausen	Zilch_9.8.1950
1	4_9	Frankfurt	1950	4.2	Mito_small	mitochondrial	Small	7504	F	13	Germany	Germany	Hengsten_bei_Obertshausen	Zilch_9.8.1950
1	5_1	Frankfurt	1950	NA	Mito_small	mitochondrial	Small	10143	F	47	Germany	Germany	Wächtersbach	Schuckart_1950/Braun
1	5_8	Frankfurt	1950	NA	Mito_small	mitochondrial	Small	10269	M	NA	Germany	Germany	Waldorf	Schnellb._09.07.1950/Braun_09.1957
1	4_28	Frankfurt	1951	5	Mito_small	mitochondrial	Small	10190	F	65	Germany	Germany	Lorch_am_Rhein	Schnellb._1951/Braun_09.1957
1	5_10	Frankfurt	1951	NA	Mito_small	mitochondrial	Small	10304	F	37	Germany	Germany	Kühkopf	Schnellb_07.1951/Braun_09.1957
1	5_11	Frankfurt	1951	NA	Mito_small	mitochondrial	Small	10304	F	37	Germany	Germany	Kühkopf	Schnellb_07.1951/Braun_09.1957
1	5_9	Frankfurt	1951	3.4	Mito_small	mitochondrial	Small	10304	F	37	Germany	Germany	Kühkopf	Schnellb_07.1951/Braun_09.1957
1	4_22	Frankfurt	1952	4.5	Mito_small	mitochondrial	Small	8351	F	898	Other	France	Corsica_Casamozza	Kahmann_23.9.1952/Schnellb.
1	5_2	Frankfurt	1952	4.7	Mito_small	mitochondrial	Small	8354	F	898	Other	France	Corsica_Col_de_Prato_980_m	Kahmann_23.09.1952/Schnellb.
1	3_46	Frankfurt	1952	4.5	Mito_small	mitochondrial	Small	8348	F	898	Other	France	Corsica_Casamozza	Kahmann_23.9.1952/Schnellb.
1	4_1	Frankfurt	1952	5.8	Mito_small	mitochondrial	Small	8349	F	898	Other	France	Corsica_Calacuccia,_1000-1500m	Kahmann_07.09.1952/Schnellb.
1	4_15	Frankfurt	1952	3.7	Mito_small	mitochondrial	Small	8355	F	898	Other	France	Corsica_Corte_400m_	Kahmann_15.9.1952/Schnellb.
1	4_16	Frankfurt	1952	4.8	Mito_small	mitochondrial	Small	8355	F	898	Other	France	Corsica_Corte_400m_	Kahmann_15.9.1952/Schnellb.
1	4_18	Frankfurt	1952	5.1	Mito_small	mitochondrial	Small	8353	F	898	Other	France	Corsica_Corte_400m_	Kahmann_17.9.1952/Schnellb.
1	4_19	Frankfurt	1952	4.1	Mito_small	mitochondrial	Small	8353	F	898	Other	France	Corsica_Corte_400m_	Kahmann_17.9.1952/Schnellb.
1	4_20	Frankfurt	1952	3.5	Mito_small	mitochondrial	Small	8353	F	898	Other	France	Corsica_Corte_400m_	Kahmann_17.9.1952/Schnellb.
1	4_21	Frankfurt	1952	4.8	Mito_small	mitochondrial	Small	8351	F	898	Other	France	Corsica_Casamozza	Kahmann_23.9.1952/Schnellb.
1	4_23	Frankfurt	1952	3.5	Mito_small	mitochondrial	Small	8352	F	898	Other	France	Corsica_Ponte_Lecchia_185_m	Kahmann_18.09.1952/
1	5_3	Frankfurt	1952	NA	Mito_small	mitochondrial	Small	8354	F	898	Other	France	Corsica_Col_de_Prato_980_m	Kahmann_23.09.1952/Schnellb.
1	5_7	Frankfurt	1952	5.4	Mito_small	mitochondrial	Small	8350	F	898	Other	France	Corsica_Lumio_Calenzana_30_m	Kahmann_14.09.1952/Schnellb.
1	2_17	Frankfurt	1953	NA	Mito_small	mitochondrial	Small	10724	F	4335	Other	Iran	Iran,_Maharlu_See	Loeffler/Roewer_1953
1	2_18	Frankfurt	1953	NA	Mito_small	mitochondrial	Small	10729	F	4335	Other	Iran	Iran,_Maharlu_See	Loeffler/Roewer_1953
1	4_29	Frankfurt	1953	NA	Mito_small	mitochondrial	Small	8423	F	1110	Other	Spain	Spanien_Casteldefels	Eng_09.10.1953/Schnellb.
1	5_6	Frankfurt	1953	6.2	Mito_small	mitochondrial	Small	8422	F	1093	Other	Spain	Barcelona_500_m	19614/Schnellb.
1	4_17	Frankfurt	1954	6	Mito_small	mitochondrial	Small	9523	F	1111	Other	Italy	Sardinien_bei_Oschiri_400_m_	Kahmann_4.9.1954/Kraus
1	4_25	Frankfurt	1954	6.5	Mito_small	mitochondrial	Small	8810	F	1111	Other	Italy	Sardinien_Olbia	Kahmann_01.09.1954/Kraus
1	4_26	Frankfurt	1954	5.7	Mito_small	mitochondrial	Small	8810	F	1111	Other	Italy	Sardinien_Olbia	Kahmann_01.09.1954/Kraus
1	4_27	Frankfurt	1954	6	Mito_small	mitochondrial	Small	8811	F	1111	Other	Italy	Sardinien_Tempio	Kahmann_09.09.1954/Kraus
1	4_30	Frankfurt	1957	NA	Mito_small	mitochondrial	Small	10168	F	7	Germany	Germany	Schwanheim	Schnellb._/Braun_09.1957
1	5_4	Frankfurt	1957	4	Mito_small	mitochondrial	Small	9931	F	41	Germany	Germany	Mühlberg_bei_Niederkleen	Arzt_30.08.1953/Braun_27.06.1957
1	5_5	Frankfurt	1957	5.2	Mito_small	mitochondrial	Small	10480	F	671	Other	Croatia	Istrien_Rovinj	Braun_08.1956/Kraus_1957
1	3_15	Frankfurt	1960	6	Mito_small	mitochondrial	Small	3596	F	707	Other	France	Süd_Frankreich_Camargue	F._König_9.1960/Kraus_1960
1	3_16	Frankfurt	1960	6.2	Mito_small	mitochondrial	Small	3596	F	707	Other	France	Süd_Frankreich_Camargue	F._König_9.1960/Kraus_1960
1	3_17	Frankfurt	1960	NA	Mito_small	mitochondrial	Small	3596	F	707	Other	France	Süd_Frankreich_Camargue	F._König_9.1960/Kraus_1960
1	3_18	Frankfurt	1960	NA	Mito_small	mitochondrial	Small	3596	F	707	Other	France	Süd_Frankreich_Camargue	F._König_9.1960/Kraus_1960
1	3_13	Frankfurt	NA	2.9	Mito_small	mitochondrial	Small	5591	F	1	Germany	Germany	Frankfurt_Eschenheimer_Tor	von_Heyden
1	3_14	Frankfurt	NA	3.9	Mito_small	mitochondrial	Small	5591	F	1	Germany	Germany	Frankfurt_Eschenheimer_Tor	von_Heyden
1	5_15	Frankfurt	NA	2.9	Mito_small	mitochondrial	Small	61272	F	315	Germany	Germany	Dessau,_Berlin	Dr._W./H._Wiehle
1	5_16	Frankfurt	NA	3.2	Mito_small	mitochondrial	Small	61272	F	315	Germany	Germany	Dessau,_Berlin	Dr._W./H._Wiehle
1	5_21	Frankfurt	NA	2.7	Mito_small	mitochondrial	Small	61272	F	315	Germany	Germany	Dessau,_Berlin	Dr._W./H._Wiehle
1	5_17	Frankfurt	NA	2.6	Mito_small	mitochondrial	Small	61272	F	315	Germany	Germany	Dessau,_Berlin	Dr._W./H._Wiehle
1	5_18	Frankfurt	NA	3	Mito_small	mitochondrial	Small	61272	F	315	Germany	Germany	Dessau,_Berlin	Dr._W./H._Wiehle
1	5_19	Frankfurt	NA	2.3	Mito_small	mitochondrial	Small	61272	F	315	Germany	Germany	Dessau,_Berlin	Dr._W./H._Wiehle
1	5_20	Frankfurt	NA	2.7	Mito_small	mitochondrial	Small	61272	F	315	Germany	Germany	Dessau,_Berlin	Dr._W./H._Wiehle
1	5_22	Frankfurt	NA	2.6	Mito_small	mitochondrial	Small	61272	F	315	Germany	Germany	Dessau,_Berlin	Dr._W./H._Wiehle
1	5_23	Frankfurt	NA	3.1	Mito_small	mitochondrial	Small	61272	F	315	Germany	Germany	Dessau,_Berlin	Dr._W./H._Wiehle
0	3_5	Frankfurt	NA	NA	Mito_small	mitochondrial	Small	3516	J	0	Germany	Germany	Frankfurt	van_Heyden
1	2_34	Frankfurt	NA	NA	Mito_small	mitochondrial	Small	31604	F	11155	Other	Indonesia	Java	Strand
1	3_27	Frankfurt	NA	NA	Mito_small	mitochondrial	Small	5592	F	7	Germany	Germany	Schwanheim_am_Main	NA
1	3_28	Frankfurt	NA	NA	Mito_small	mitochondrial	Small	5592	F	7	Germany	Germany	Schwanheim_am_Main	NA
1	5_14	Frankfurt	NA	NA	Mito_small	mitochondrial	Small	61135	M	2856	Other	Lebanon	Libanon	/Jäger_2010
1	6_32	Frankfurt	NA	NA	Mito_small	mitochondrial	Small	61138	F	3701	Other	Iran	Iran_Coast_of_Caspian_Sea	/Jäger_2010
0	11_5	Berlin	1820	7.5	Mito_Large	mitochondrial	Large	484	F	2821	Other	Syria	Syria	Ehrenberg
0	11_6	Berlin	1820	7.5	Mito_Large	mitochondrial	Large	484	F	2821	Other	Syria	Syria	Ehrenberg
0	11_7	Berlin	1820	7.2	Mito_Large	mitochondrial	Large	484	F	2821	Other	Syria	Syria	Ehrenberg
0	11_8	Berlin	1820	NA	Mito_Large	mitochondrial	Large	484	J	2821	Other	Syria	Syria	Ehrenberg
0	8_11	Berlin	1825	NA	Mito_Large	mitochondrial	Large	484	J	2821	Other	Syria	Syria	Ehrenberg
0	8_27	Berlin	1825	NA	Mito_Large	mitochondrial	Large	484	J	2821	Other	Syria	Syria	Ehrenberg
0	8_28	Berlin	1825	NA	Mito_Large	mitochondrial	Large	484	J	2821	Other	Syria	Syria	Ehrenberg
0	8_29	Berlin	1825	NA	Mito_Large	mitochondrial	Large	484	J	2821	Other	Syria	Syria	Ehrenberg
1	9_44	Berlin	1846	5.8	Mito_Large	mitochondrial	Large	13030	F	1685	Other	Italy	Taurus_Sizilien	Holz
0	11_45	Berlin	1897	4	Mito_Large	mitochondrial	Large	13085	F	9	Germany	Germany	Tegel	NA
0	7_2	Berlin	1897	5.2	Mito_Large	mitochondrial	Large	13027	F	2046	Other	Turkey	Asia_Minor_Gülek	Holtz
1	7_8	Berlin	1899	3.9	Mito_Large	mitochondrial	Large	13022	F	828	Other	Croatia	Rovigno_Campagne	Müggeb.
1	7_7	Berlin	1899	4	Mito_Large	mitochondrial	Large	13022	F	828	Other	Croatia	Rovigno_Campagne	Müggeb.
1	7_14	Berlin	1900	NA	Mito_Large	mitochondrial	Large	13023	F	3108	Other	Azerbaidshan	Lenkorau	Karsch
1	7_11	Berlin	1900	NA	Mito_Large	mitochondrial	Large	13023	F	3108	Other	Azerbaidshan	Lenkorau	Karsch
0	9_4	Berlin	1900	NA	Mito_Large	mitochondrial	Large	13023	F	3108	Other	Azerbaidshan	Lenkorau	Karsch
1	7_10	Berlin	1900	NA	Mito_Large	mitochondrial	Large	13023	F	3108	Other	Azerbaidshan	Lenkorau	Karsch
0	9_2	Berlin	1900	NA	Mito_Large	mitochondrial	Large	13023	F	3108	Other	Azerbaidshan	Lenkorau	Karsch
1	9_5	Berlin	1900	NA	Mito_Large	mitochondrial	Large	13023	F	3108	Other	Azerbaidshan	Lenkorau	Karsch
1	7_12	Berlin	1900	NA	Mito_Large	mitochondrial	Large	13023	F	3108	Other	Azerbaidshan	Lenkorau	Karsch
1	7_13	Berlin	1900	NA	Mito_Large	mitochondrial	Large	13023	F	3108	Other	Azerbaidshan	Lenkorau	Karsch
1	7_15	Berlin	1900	NA	Mito_Large	mitochondrial	Large	13023	J	3108	Other	Azerbaidshan	Lenkorau	Karsch
1	7_9	Berlin	1900	NA	Mito_Large	mitochondrial	Large	13023	F	3108	Other	Azerbaidshan	Lenkorau	Karsch
1	9_1	Berlin	1900	NA	Mito_Large	mitochondrial	Large	13023	J	3108	Other	Azerbaidshan	Lenkorau	Karsch
1	9_3	Berlin	1900	NA	Mito_Large	mitochondrial	Large	13023	F	3108	Other	Azerbaidshan	Lenkorau	Karsch
0	10_8	Berlin	1901	NA	Mito_Large	mitochondrial	Large	13040	J	2498	Other	Georgia	Transkaspien_oder_Kaukasus	Heymons_&_Samter_
1	10_10	Berlin	1901	NA	Mito_Large	mitochondrial	Large	13040	F	2498	Other	Georgia	Transkaspien_oder_Kaukasus	Heymons_&_Samter_
0	10_9	Berlin	1901	NA	Mito_Large	mitochondrial	Large	13040	J	2498	Other	Georgia	Transkaspien_oder_Kaukasus	Heymons_&_Samter_
1	9_40	Berlin	1902	NA	Mito_Large	mitochondrial	Large	13033	F	2713	Other	Russia	Kaukasus_Tamir_Schau_Schura	Haymons
1	10_46	Berlin	1902	NA	Mito_Large	mitochondrial	Large	13038	F	828	Other	Croatia	Rovigno	Büllener
1	9_45	Berlin	1902	NA	Mito_Large	mitochondrial	Large	13038	J	828	Other	Croatia	Rovigno	Büllener
0	9_46	Berlin	1902	4.6	Mito_Large	mitochondrial	Large	13038	F	828	Other	Croatia	Rovigno	Büllener
0	10_24	Berlin	1903	NA	Mito_Large	mitochondrial	Large	13050	F	4195	Other	Uzbekistan	Kata_Kurgan_	Erich_Zoffmann
1	10_25	Berlin	1903	NA	Mito_Large	mitochondrial	Large	13050	F	4195	Other	Uzbekistan	Kata_Kurgan_	Erich_Zoffmann
1	10_26	Berlin	1903	NA	Mito_Large	mitochondrial	Large	13056	F	4195	Other	Uzbekistan	Kata_Kurgan_	Erich_Zoffmann
1	10_27	Berlin	1903	NA	Mito_Large	mitochondrial	Large	13056	F	4195	Other	Uzbekistan	Kata_Kurgan_	Erich_Zoffmann
1	10_34	Berlin	1903	NA	Mito_Large	mitochondrial	Large	13049	F	4195	Other	Uzbekistan	Kata_Kurgan_	Erich_Zoffmann
1	10_35	Berlin	1903	NA	Mito_Large	mitochondrial	Large	13049	F	4195	Other	Uzbekistan	Kata_Kurgan_	Erich_Zoffmann
0	11_44	Berlin	1903	4.2	Mito_Large	mitochondrial	Large	13083	F	21	Other	Uzbekistan	Müggelsee	NA
1	8_18	Berlin	1903	NA	Mito_Large	mitochondrial	Large	13047	F	4195	Other	Uzbekistan	Kata_Kurgan_	Erich_Zoffmann
1	8_19	Berlin	1903	NA	Mito_Large	mitochondrial	Large	13047	F	4195	Other	Uzbekistan	Kata_Kurgan_	Erich_Zoffmann
1	8_20	Berlin	1903	NA	Mito_Large	mitochondrial	Large	13048	F	4195	Other	Uzbekistan	Kata_Kurgan_	Erich_Zoffmann
1	8_21	Berlin	1903	NA	Mito_Large	mitochondrial	Large	13048	F	4195	Other	Uzbekistan	Kata_Kurgan_	Erich_Zoffmann
0	10_15	Berlin	1904	NA	Mito_Large	mitochondrial	Large	13060	F	9042	Other	Taiwan	Formosa_Pilam	Haberer_
0	10_16	Berlin	1904	NA	Mito_Large	mitochondrial	Large	13060	F	9042	Other	Taiwan	Formosa_Pilam	Haberer_
0	10_17	Berlin	1904	NA	Mito_Large	mitochondrial	Large	13060	F	9042	Other	Taiwan	Formosa_Pilam	Haberer_
0	10_18	Berlin	1904	NA	Mito_Large	mitochondrial	Large	13060	F	9042	Other	Taiwan	Formosa_Pilam	Haberer_
0	10_21	Berlin	1904	NA	Mito_Large	mitochondrial	Large	13060	F	9042	Other	Taiwan	Formosa_Pilam	Haberer_
0	10_22	Berlin	1904	NA	Mito_Large	mitochondrial	Large	13060	F	9042	Other	Taiwan	Formosa_Pilam	Haberer_
0	8_15	Berlin	1904	NA	Mito_Large	mitochondrial	Large	13060	F	9042	Other	Taiwan	Formosa_Pilam	Haberer_
0	10_19	Berlin	1904	NA	Mito_Large	mitochondrial	Large	13060	F	9042	Other	Taiwan	Formosa_Pilam	Haberer_
0	10_20	Berlin	1904	NA	Mito_Large	mitochondrial	Large	13060	F	9042	Other	Taiwan	Formosa_Pilam	Haberer_
0	8_13	Berlin	1904	NA	Mito_Large	mitochondrial	Large	13060	F	9042	Other	Taiwan	Formosa_Pilam	Haberer_
0	8_14	Berlin	1904	NA	Mito_Large	mitochondrial	Large	13060	F	9042	Other	Taiwan	Formosa_Pilam	Haberer_
0	8_16	Berlin	1904	NA	Mito_Large	mitochondrial	Large	13060	F	9042	Other	Taiwan	Formosa_Pilam	Haberer_
0	8_17	Berlin	1904	NA	Mito_Large	mitochondrial	Large	13060	F	9042	Other	Taiwan	Formosa_Pilam	Haberer_
0	13_4	Berlin	1905	4.4	Mito_Large	mitochondrial	Large	13080	F	563	Germany	Germany	bei_Trier	Rübesaamen
0	10_36	Berlin	1905	NA	Mito_Large	mitochondrial	Large	13061	F	7907	Other	China	Kiautschau_Tsingtau	Glaue
1	10_37	Berlin	1905	NA	Mito_Large	mitochondrial	Large	13061	F	7907	Other	China	Kiautschau_Tsingtau	Glaue
1	10_38	Berlin	1905	NA	Mito_Large	mitochondrial	Large	13061	F	7907	Other	China	Kiautschau_Tsingtau	Glaue
0	10_39	Berlin	1905	NA	Mito_Large	mitochondrial	Large	13061	F	7907	Other	China	Kiautschau_Tsingtau	Glaue
1	10_40	Berlin	1905	NA	Mito_Large	mitochondrial	Large	13061	F	7907	Other	China	Kiautschau_Tsingtau	Glaue
0	10_41	Berlin	1905	NA	Mito_Large	mitochondrial	Large	13061	F	7907	Other	China	Kiautschau_Tsingtau	Glaue
1	10_42	Berlin	1905	NA	Mito_Large	mitochondrial	Large	13061	F	7907	Other	China	Kiautschau_Tsingtau	Glaue
1	10_43	Berlin	1905	NA	Mito_Large	mitochondrial	Large	13061	F	7907	Other	China	Kiautschau_Tsingtau	Glaue
0	10_44	Berlin	1905	NA	Mito_Large	mitochondrial	Large	13061	F	7907	Other	China	Kiautschau_Tsingtau	Glaue
1	10_45	Berlin	1905	NA	Mito_Large	mitochondrial	Large	13061	F	7907	Other	China	Kiautschau_Tsingtau	Glaue
1	11_1	Berlin	1905	NA	Mito_Large	mitochondrial	Large	13061	F	7907	Other	China	Kiautschau_Tsingtau	Glaue
1	11_2	Berlin	1905	NA	Mito_Large	mitochondrial	Large	13061	F	7907	Other	China	Kiautschau_Tsingtau	Glaue
1	11_3	Berlin	1905	NA	Mito_Large	mitochondrial	Large	13061	F	7907	Other	China	Kiautschau_Tsingtau	Glaue
1	11_4	Berlin	1905	NA	Mito_Large	mitochondrial	Large	13061	F	7907	Other	China	Kiautschau_Tsingtau	Glaue
1	8_22	Berlin	1905	NA	Mito_Large	mitochondrial	Large	13061	F	7907	Other	China	Kiautschau_Tsingtau	Glaue
0	8_23	Berlin	1905	NA	Mito_Large	mitochondrial	Large	13061	F	7907	Other	China	Kiautschau_Tsingtau	Glaue
0	8_24	Berlin	1905	NA	Mito_Large	mitochondrial	Large	13061	F	7907	Other	China	Kiautschau_Tsingtau	Glaue
0	8_25	Berlin	1905	NA	Mito_Large	mitochondrial	Large	13061	F	7907	Other	China	Kiautschau_Tsingtau	Glaue
0	8_26	Berlin	1905	NA	Mito_Large	mitochondrial	Large	13061	F	7907	Other	China	Kiautschau_Tsingtau	Glaue
0	10_23	Berlin	1906	NA	Mito_Large	mitochondrial	Large	13059	F	4451	Other	Uzbekistan	Hochbucharaa_Patta_hissar_bei_termes	Ryssel_
1	11_34	Berlin	1906	NA	Mito_Large	mitochondrial	Large	13078	F	62	Germany	Germany	Kotzen	Zimmermann
1	9_26	Berlin	1906	5.9	Mito_Large	mitochondrial	Large	13031	F	737	Other	Italy	Trient_	NA
1	9_27	Berlin	1906	NA	Mito_Large	mitochondrial	Large	13031	M	737	Other	Italy	Trient_	NA
0	11_39	Berlin	1909	3.3	Mito_Large	mitochondrial	Large	13084	F	29	Germany	Germany	Königswusterhausen	Bäume
1	9_35	Berlin	1912	NA	Mito_Large	mitochondrial	Large	13039	J	1419	Other	Italy	Sardinien_Monti_del_Carmagenta	Krauß
1	9_37	Berlin	1912	NA	Mito_Large	mitochondrial	Large	13039	J	1419	Other	Italy	Sardinien_Monti_del_Carmagenta	Krauß
1	10_11	Berlin	1912	NA	Mito_Large	mitochondrial	Large	13035	F	1419	Other	Italy	Sardinien_Sorgonj	Krauß
0	10_12	Berlin	1912	5.4	Mito_Large	mitochondrial	Large	13035	F	1419	Other	Italy	Sardinien_Sorgonj	Krauß
1	10_13	Berlin	1912	NA	Mito_Large	mitochondrial	Large	13035	F	1419	Other	Italy	Sardinien_Sorgonj	Krauß
0	10_14	Berlin	1912	4.3	Mito_Large	mitochondrial	Large	13035	F	1419	Other	Italy	Sardinien_Sorgonj	Krauß
1	7_6	Berlin	1912	4.5	Mito_Large	mitochondrial	Large	13026	F	806	Other	Croatia	Finn_Bucari	Ramme
1	9_28	Berlin	1912	NA	Mito_Large	mitochondrial	Large	13039	F	1419	Other	Italy	Sardinien_Monti_del_Carmagenta	Krauß
1	9_29	Berlin	1912	NA	Mito_Large	mitochondrial	Large	13039	F	1419	Other	Italy	Sardinien_Monti_del_Carmagenta	Krauß
1	9_30	Berlin	1912	NA	Mito_Large	mitochondrial	Large	13039	F	1419	Other	Italy	Sardinien_Monti_del_Carmagenta	Krauß
1	9_31	Berlin	1912	NA	Mito_Large	mitochondrial	Large	13039	J	1419	Other	Italy	Sardinien_Monti_del_Carmagenta	Krauß
1	9_32	Berlin	1912	NA	Mito_Large	mitochondrial	Large	13039	J	1419	Other	Italy	Sardinien_Monti_del_Carmagenta	Krauß
1	9_33	Berlin	1912	NA	Mito_Large	mitochondrial	Large	13039	J	1419	Other	Italy	Sardinien_Monti_del_Carmagenta	Krauß
1	9_34	Berlin	1912	NA	Mito_Large	mitochondrial	Large	13039	J	1419	Other	Italy	Sardinien_Monti_del_Carmagenta	Krauß
1	9_36	Berlin	1912	NA	Mito_Large	mitochondrial	Large	13039	J	1419	Other	Italy	Sardinien_Monti_del_Carmagenta	Krauß
1	9_38	Berlin	1912	NA	Mito_Large	mitochondrial	Large	13039	J	1419	Other	Italy	Sardinien_Monti_del_Carmagenta	Krauß
1	9_39	Berlin	1912	NA	Mito_Large	mitochondrial	Large	13039	J	1419	Other	Italy	Sardinien_Monti_del_Carmagenta	Krauß
1	10_5	Berlin	1916	5	Mito_Large	mitochondrial	Large	13034	F	797	Other	France	Noyen_NW_Frankreich	Prof._Welzkow
1	10_6	Berlin	1916	4.6	Mito_Large	mitochondrial	Large	13034	F	797	Other	France	Noyen_NW_Frankreich	Prof._Welzkow
1	10_7	Berlin	1916	NA	Mito_Large	mitochondrial	Large	13034	J	797	Other	France	Noyen_NW_Frankreich	Prof._Welzkow
1	9_43	Berlin	1916	NA	Mito_Large	mitochondrial	Large	13037	M	797	Other	France	Noyen_NW_Frankreich	Prof._Welzkow
0	10_4	Berlin	1918	NA	Mito_Large	mitochondrial	Large	13032	F	1242	Other	Romania	Transsylv._Alpen_Mogura_Odobesti_500-600m	P._Schulze
1	10_3	Berlin	1918	NA	Mito_Large	mitochondrial	Large	13032	F	1242	Other	Romania	Transsylv._Alpen_Mogura_Odobesti_500-600m	P._Schulze
0	11_33	Berlin	1919	4.5	Mito_Large	mitochondrial	Large	13086	F	11	Germany	Germany	Grunewald_Havel	Ulrich
1	11_17	Berlin	1923	3.2	Mito_Large	mitochondrial	Large	13079	F	26	Germany	Germany	Erkener_Löcknitzer_Wiesen	Ude
1	11_18	Berlin	1923	NA	Mito_Large	mitochondrial	Large	13079	M	26	Germany	Germany	Erkener_Löcknitzer_Wiesen	Ude
1	13_24	Berlin	1924	NA	Mito_Large	mitochondrial	Large	14263	F	NA	NA	NA	Umgebung_von_Koldsz	Bück
0	13_25	Berlin	1924	NA	Mito_Large	mitochondrial	Large	14263	F	NA	NA	NA	Umgebung_von_Koldsz	Bück
1	13_11	Berlin	1926	4.1	Mito_Large	mitochondrial	Large	13089	F	26	Germany	Germany	Erkener	Ude
1	13_12	Berlin	1926	3.4	Mito_Large	mitochondrial	Large	13089	F	26	Germany	Germany	Erkener	Ude
1	13_13	Berlin	1926	NA	Mito_Large	mitochondrial	Large	13089	J	26	Germany	Germany	Erkener	Ude
0	13_22	Berlin	1926	5.51	Mito_Large	mitochondrial	Large	9269	F	802	Other	Croatia	Süd_Istrien_Abbazia_	Enderlein_
1	11_27	Berlin	1927	3.6	Mito_Large	mitochondrial	Large	13066	F	26	Germany	Germany	Erkener_bei_Berlin	Ude
1	11_28	Berlin	1927	NA	Mito_Large	mitochondrial	Large	13066	M	26	Germany	Germany	Erkener_bei_Berlin	Ude
1	11_29	Berlin	1927	NA	Mito_Large	mitochondrial	Large	13066	M	26	Germany	Germany	Erkener_bei_Berlin	Ude
1	13_19	Berlin	1928	NA	Mito_Large	mitochondrial	Large	13088	F	26	Germany	Germany	Erkener	Ude
1	11_19	Berlin	1928	4.1	Mito_Large	mitochondrial	Large	13082	F	430	Germany	Germany	Offenbach_am_main_	Vogt
1	13_14	Berlin	1928	3.7	Mito_Large	mitochondrial	Large	13088	F	26	Germany	Germany	Erkener	Ude
1	13_15	Berlin	1928	NA	Mito_Large	mitochondrial	Large	13088	J	26	Germany	Germany	Erkener	Ude
1	13_16	Berlin	1928	3	Mito_Large	mitochondrial	Large	13088	F	26	Germany	Germany	Erkener	Ude
1	13_17	Berlin	1928	NA	Mito_Large	mitochondrial	Large	13088	J	26	Germany	Germany	Erkener	Ude
1	13_18	Berlin	1928	3.4	Mito_Large	mitochondrial	Large	13088	F	26	Germany	Germany	Erkener	Ude
1	13_20	Berlin	1928	3.3	Mito_Large	mitochondrial	Large	13088	F	26	Germany	Germany	Erkener	Ude
1	13_33	Berlin	1929	3.37	Mito_Large	mitochondrial	Large	9309	F	26	Germany	Germany	Fangschleuse_Erkener	Ude
1	13_43	Berlin	1929	2.89	Mito_Large	mitochondrial	Large	9307	F	26	Germany	Germany	Fangschleuse_Erkener	Ude
1	13_45	Berlin	1929	3.7	Mito_Large	mitochondrial	Large	9307	F	26	Germany	Germany	Fangschleuse_Erkener	Ude
1	13_30	Berlin	1929	3.22	Mito_Large	mitochondrial	Large	9309	F	26	Germany	Germany	Fangschleuse_Erkener	Ude
1	13_31	Berlin	1929	2.89	Mito_Large	mitochondrial	Large	9309	F	26	Germany	Germany	Fangschleuse_Erkener	Ude
1	13_32	Berlin	1929	2.68	Mito_Large	mitochondrial	Large	9309	F	26	Germany	Germany	Fangschleuse_Erkener	Ude
1	13_34	Berlin	1929	3.81	Mito_Large	mitochondrial	Large	9306	F	26	Germany	Germany	Fangschleuse_Erkener	Ude
1	13_35	Berlin	1929	2.97	Mito_Large	mitochondrial	Large	9306	F	26	Germany	Germany	Fangschleuse_Erkener	Ude
1	13_36	Berlin	1929	2.61	Mito_Large	mitochondrial	Large	9306	F	26	Germany	Germany	Fangschleuse_Erkener	Ude
1	13_37	Berlin	1929	3.47	Mito_Large	mitochondrial	Large	9306	F	26	Germany	Germany	Fangschleuse_Erkener	Ude
1	13_38	Berlin	1929	3.35	Mito_Large	mitochondrial	Large	9306	F	26	Germany	Germany	Fangschleuse_Erkener	Ude
1	13_39	Berlin	1929	3	Mito_Large	mitochondrial	Large	9306	F	26	Germany	Germany	Fangschleuse_Erkener	Ude
1	13_40	Berlin	1929	3.31	Mito_Large	mitochondrial	Large	9306	F	26	Germany	Germany	Fangschleuse_Erkener	Ude
0	13_41	Berlin	1929	2.61	Mito_Large	mitochondrial	Large	9307	F	26	Germany	Germany	Fangschleuse_Erkener	Ude
1	13_42	Berlin	1929	3.39	Mito_Large	mitochondrial	Large	9307	F	26	Germany	Germany	Fangschleuse_Erkener	Ude
1	13_44	Berlin	1929	3.1	Mito_Large	mitochondrial	Large	9307	F	26	Germany	Germany	Fangschleuse_Erkener	Ude
1	13_46	Berlin	1929	3.22	Mito_Large	mitochondrial	Large	9307	F	26	Germany	Germany	Fangschleuse_Erkener	Ude
1	13_26	Berlin	1930	4.97	Mito_Large	mitochondrial	Large	14264	F	1211	Other	France	Corsica_Piarea	Schulze
1	13_27	Berlin	1930	3.81	Mito_Large	mitochondrial	Large	14264	F	1211	Other	France	Corsica_Piarea	Schulze
1	13_28	Berlin	1930	3.85	Mito_Large	mitochondrial	Large	14264	F	1211	Other	France	Corsica_Piarea	Schulze
1	13_29	Berlin	1930	3.48	Mito_Large	mitochondrial	Large	14264	F	1211	Other	France	Corsica_Piarea	Schulze
1	9_42	Berlin	1931	4.8	Mito_Large	mitochondrial	Large	13042	F	639	Germany	Germany	Freiburg_im_Breisgau	Kracht
0	11_37	Berlin	1935	6.1	Mito_Large	mitochondrial	Large	13092	F	135	Germany	Germany	Bötzener_Wiesen	Preuße
1	11_38	Berlin	1935	4.7	Mito_Large	mitochondrial	Large	13092	F	135	Germany	Germany	Bötzener_Wiesen	Preuße
0	11_46	Berlin	1935	4.8	Mito_Large	mitochondrial	Large	13091	F	41	Germany	Germany	Caputh	Sick
0	13_1	Berlin	1935	4	Mito_Large	mitochondrial	Large	13069	F	24	Germany	Germany	Genshagener_Forst	Ehlers
1	13_2	Berlin	1935	4.1	Mito_Large	mitochondrial	Large	13069	F	24	Germany	Germany	Genshagener_Forst	Ehlers
1	13_3	Berlin	1935	3.2	Mito_Large	mitochondrial	Large	13069	F	24	Germany	Germany	Genshagener_Forst	Ehlers
1	11_22	Berlin	1936	NA	Mito_Large	mitochondrial	Large	13068	M	20	Germany	Germany	Östlich_Großbeeren	Ehlers
1	11_23	Berlin	1936	NA	Mito_Large	mitochondrial	Large	13068	M	20	Germany	Germany	Östlich_Großbeeren	Ehlers
1	11_21	Berlin	1936	NA	Mito_Large	mitochondrial	Large	13068	J	20	Germany	Germany	Östlich_Großbeeren	Ehlers
1	13_10	Berlin	1936	NA	Mito_Large	mitochondrial	Large	13073	J	86	Germany	Germany	Ruhlsdorf	Ehlers
1	13_8	Berlin	1936	NA	Mito_Large	mitochondrial	Large	13073	J	86	Germany	Germany	Ruhlsdorf	Ehlers
0	13_9	Berlin	1936	NA	Mito_Large	mitochondrial	Large	13073	J	86	Germany	Germany	Ruhlsdorf	Ehlers
1	11_20	Berlin	1936	3.8	Mito_Large	mitochondrial	Large	13068	F	20	Germany	Germany	Östlich_Großbeeren	Ehlers
1	11_31	Berlin	1937	4	Mito_Large	mitochondrial	Large	13076	F	21	Germany	Germany	Krumme_Laake_Müggeheim	Ehlers
1	11_43	Berlin	1937	NA	Mito_Large	mitochondrial	Large	13077	M	65	Germany	Germany	Röddelin_Mahlgast_See	Ehlers
1	11_24	Berlin	1937	NA	Mito_Large	mitochondrial	Large	13067	F	19	Germany	Germany	Summt_	Ehlers
1	11_25	Berlin	1937	2.8	Mito_Large	mitochondrial	Large	13067	F	19	Germany	Germany	Summt_	Ehlers
1	11_26	Berlin	1937	3	Mito_Large	mitochondrial	Large	13067	F	19	Germany	Germany	Summt_	Ehlers
1	11_30	Berlin	1937	4	Mito_Large	mitochondrial	Large	13071	F	NA	Germany	Germany	Höpenberge	Ehlers
1	11_32	Berlin	1937	3.3	Mito_Large	mitochondrial	Large	13076	F	21	Germany	Germany	Krumme_Laake_Müggeheim	Ehlers
0	11_35	Berlin	1937	4.5	Mito_Large	mitochondrial	Large	13072	F	66	Germany	Germany	Klosterwadle_Uckermark	Ehlers
0	11_36	Berlin	1937	3.2	Mito_Large	mitochondrial	Large	13072	F	66	Germany	Germany	Klosterwadle_Uckermark	Ehlers
0	11_40	Berlin	1937	3.5	Mito_Large	mitochondrial	Large	13077	F	65	Germany	Germany	Röddelin_Mahlgast_See	Ehlers
1	11_41	Berlin	1937	3.5	Mito_Large	mitochondrial	Large	13077	F	65	Germany	Germany	Röddelin_Mahlgast_See	Ehlers
1	11_42	Berlin	1937	NA	Mito_Large	mitochondrial	Large	13077	M	65	Germany	Germany	Röddelin_Mahlgast_See	Ehlers
0	13_5	Berlin	1937	NA	Mito_Large	mitochondrial	Large	13075	M	23	Germany	Germany	Schmöckwitz_Torfmoor	Ehlers
0	13_6	Berlin	1937	3	Mito_Large	mitochondrial	Large	13075	F	23	Germany	Germany	Schmöckwitz_Torfmoor	Ehlers
1	13_7	Berlin	1937	NA	Mito_Large	mitochondrial	Large	13074	J	19	Germany	Germany	Tegeler_Forst_Hennigsdorf	Ehlers
1	13_23	Berlin	1960	4.4	Mito_Large	mitochondrial	Large	14696	F	113	Germany	Germany	Oberer_Finkensee	NA
1	7_3	Berlin	1963	NA	Mito_Large	mitochondrial	Large	NA	F	1203	Other	Ukraine	Kaukasus_No.3_Kiew_Desna	Crome
1	7_5	Berlin	1963	NA	Mito_Large	mitochondrial	Large	NA	F	1203	Other	Ukraine	Kaukasus_No.3_Kiew_Desna	Crome
1	7_4	Berlin	1963	NA	Mito_Large	mitochondrial	Large	NA	F	1203	Other	Ukraine	Kaukasus_No.3_Kiew_Desna	Crome
1	9_25	Berlin	NA	NA	Mito_Large	mitochondrial	Large	13021	J	1737	Other	Turkey	Konstantinopel	Gottwald
0	8_1	Berlin	NA	NA	Mito_Large	mitochondrial	Large	13024	J	2216	Other	Russia	Sarepta	NA
0	8_2	Berlin	NA	NA	Mito_Large	mitochondrial	Large	13024	F	2216	Other	Russia	Sarepta	NA
0	8_3	Berlin	NA	NA	Mito_Large	mitochondrial	Large	13024	F	2216	Other	Russia	Sarepta	NA
0	9_11	Berlin	NA	NA	Mito_Large	mitochondrial	Large	13016	F	1693	Other	Russia	Süd_Russland_orlow_bei_Melitopol	NA
0	9_14	Berlin	NA	NA	Mito_Large	mitochondrial	Large	6020/bzw._1630	F	2216	Other	Russia	Sarepta	NA
0	9_21	Berlin	NA	6.1	Mito_Large	mitochondrial	Large	13021	F	1737	Other	Turkey	Konstantinopel	Gottwald
1	9_8	Berlin	NA	NA	Mito_Large	mitochondrial	Large	1320	M	3108	Other	Azerbaidshan	Lenkorau	Karsch
1	10_1	Berlin	NA	5.6	Mito_Large	mitochondrial	Large	13041	F	0	Germany	Germany	Berlin	Hedecke
1	10_2	Berlin	NA	5.4	Mito_Large	mitochondrial	Large	13041	F	0	Germany	Germany	Berlin	Hedecke
1	11_16	Berlin	NA	4.8	Mito_Large	mitochondrial	Large	13087	F	22	Germany	Germany	Groß_Glienke	Meise
0	7_1	Berlin	NA	NA	Mito_Large	mitochondrial	Large	13017	F	1024	Other	Italy	Livorno	Weber
0	8_4	Berlin	NA	NA	Mito_Large	mitochondrial	Large	13044	F	3273	Other	Portugal	Madeira	NA
0	8_7	Berlin	NA	NA	Mito_Large	mitochondrial	Large	13036	J	1931	Other	Algeria	Algier	Buchenfeldt
0	8_8	Berlin	NA	NA	Mito_Large	mitochondrial	Large	13036	J	1931	Other	Algeria	Algier	Buchenfeldt
0	9_12	Berlin	NA	NA	Mito_Large	mitochondrial	Large	13025	F	685	Other	France	Frankreich_St_Mihel	NA
0	9_13	Berlin	NA	NA	Mito_Large	mitochondrial	Large	6020/bzw._1630	F	2216	Other	Russia	Sarepta	NA
1	9_15	Berlin	NA	NA	Mito_Large	mitochondrial	Large	6020/bzw._1630	F	2216	Other	Russia	Sarepta	NA
1	9_22	Berlin	NA	6	Mito_Large	mitochondrial	Large	13021	F	1737	Other	Turkey	Konstantinopel	Gottwald
1	9_23	Berlin	NA	NA	Mito_Large	mitochondrial	Large	13021	J	1737	Other	Turkey	Konstantinopel	Gottwald
1	9_24	Berlin	NA	NA	Mito_Large	mitochondrial	Large	13021	J	1737	Other	Turkey	Konstantinopel	Gottwald
1	9_41	Berlin	NA	NA	Mito_Large	mitochondrial	Large	13043	F	456	Germany	Germany	Nassau_Mombach	L._Koch
1	9_6	Berlin	NA	NA	Mito_Large	mitochondrial	Large	13019	F	1629	Other	Greece	Kunami_Morea	NA
1	9_9	Berlin	NA	NA	Mito_Large	mitochondrial	Large	1320	M	3108	Other	Azerbaidshan	Lenkorau	Karsch
0	8_10	Berlin	NA	NA	Mito_Large	mitochondrial	Large	13029	F	3453	Other	Portugal	Azores_Terceiro_	Simroth
0	8_12	Berlin	NA	NA	Mito_Large	mitochondrial	Large	13029	F	3453	Other	Portugal	Azores_Terceiro_	Simroth
1	8_5	Berlin	NA	NA	Mito_Large	mitochondrial	Large	13028	F	3521	Other	Portugal	S._Miguel_Fayal	NA
0	8_6	Berlin	NA	NA	Mito_Large	mitochondrial	Large	13028	F	3521	Other	Portugal	S._Miguel_Fayal	NA
1	8_9	Berlin	NA	NA	Mito_Large	mitochondrial	Large	13029	F	3453	Other	Portugal	Azores_Terceiro_	Simroth
1	9_10	Berlin	NA	NA	Mito_Large	mitochondrial	Large	1320	M	3108	Other	Azerbaidshan	Lenkorau	Karsch
0	9_7	Berlin	NA	NA	Mito_Large	mitochondrial	Large	242	F	1629	Other	Greece	Griechenland	Krüper
0	2_1	Frankfurt	1926	5	Mito_Large	mitochondrial	Large	815	F	2105	Other	Greece	Kreta	Rur/Roewer_1927
0	5_12	Frankfurt	1871	NA	Mito_Large	mitochondrial	Large	31598	F	2571	Other	Russia	Russland_Sarepta	Glitsch_1871/
0	2_33	Frankfurt	1872	4.9	Mito_Large	mitochondrial	Large	3521	F	2268	Other	Morocco	Marokko_Casablanca	Fritzsch_und_Rein_1872
1	3_10	Frankfurt	1872	NA	Mito_Large	mitochondrial	Large	3521	F	2268	Other	Morocco	Marokko_Casablanca	Fritzsch_und_Rein_1872
1	3_8	Frankfurt	1872	6.4	Mito_Large	mitochondrial	Large	3521	F	2268	Other	Morocco	Marokko_Casablanca	Fritzsch_und_Rein_1872
1	3_9	Frankfurt	1872	6	Mito_Large	mitochondrial	Large	3521	F	2268	Other	Morocco	Marokko_Casablanca	Fritzsch_und_Rein_1872
0	3_11	Frankfurt	1873	4.1	Mito_Large	mitochondrial	Large	5589	F	0	Germany	Germany	Frankfurt	1873
0	3_12	Frankfurt	1873	4.2	Mito_Large	mitochondrial	Large	5589	F	0	Germany	Germany	Frankfurt	1873
0	3_1	Frankfurt	1882	NA	Mito_Large	mitochondrial	Large	3509	F	9140	Other	Japan	Japan,_Nagasaki_und_Compina	Dönitz_1882
0	3_2	Frankfurt	1882	NA	Mito_Large	mitochondrial	Large	3509	F	9140	Other	Japan	Japan,_Nagasaki_und_Compina	Dönitz_1882
0	3_3	Frankfurt	1882	NA	Mito_Large	mitochondrial	Large	3509	F	9140	Other	Japan	Japan,_Nagasaki_und_Compina	Dönitz_1882
0	3_4	Frankfurt	1882	NA	Mito_Large	mitochondrial	Large	3509	F	9140	Other	Japan	Japan,_Nagasaki_und_Compina	Dönitz_1882
0	6_28	Frankfurt	1882	NA	Mito_Large	mitochondrial	Large	3509	J	9140	Other	Japan	Japan,_Nagasaki_und_Compina	Dönitz_1882
0	6_29	Frankfurt	1882	NA	Mito_Large	mitochondrial	Large	3509	J	9140	Other	Japan	Japan,_Nagasaki_und_Compina	Dönitz_1882
0	6_30	Frankfurt	1882	NA	Mito_Large	mitochondrial	Large	3509	J	9140	Other	Japan	Japan,_Nagasaki_und_Compina	Dönitz_1882
0	6_31	Frankfurt	1882	NA	Mito_Large	mitochondrial	Large	3509	J	9140	Other	Japan	Japan,_Nagasaki_und_Compina	Dönitz_1882
0	2_23	Frankfurt	1883	NA	Mito_Large	mitochondrial	Large	3506	F	0	Germany	Germany	Frankfurt	Koch_1883
0	2_24	Frankfurt	1883	4.2	Mito_Large	mitochondrial	Large	3506	F	0	Germany	Germany	Frankfurt	Koch_1883
0	2_39	Frankfurt	1901	3.7	Mito_Large	mitochondrial	Large	3514	F	7	Germany	Germany	Mainkur_Frankfurt	Römer_1901
0	2_43	Frankfurt	1901	4	Mito_Large	mitochondrial	Large	3515	F	7	Germany	Germany	Schwanheim	Knoblauch_1901
0	2_44	Frankfurt	1901	3.8	Mito_Large	mitochondrial	Large	3515	F	7	Germany	Germany	Schwanheim	Knoblauch_1901
0	2_45	Frankfurt	1901	4.3	Mito_Large	mitochondrial	Large	3515	F	7	Germany	Germany	Schwanheim	Knoblauch_1901
0	2_46	Frankfurt	1901	3.4	Mito_Large	mitochondrial	Large	3515	F	7	Germany	Germany	Schwanheim	Knoblauch_1901
0	2_26	Frankfurt	1902	4.7	Mito_Large	mitochondrial	Large	3508	F	0	Germany	Germany	Frankfurt	Römer_1902
0	2_27	Frankfurt	1902	3.1	Mito_Large	mitochondrial	Large	3508	F	0	Germany	Germany	Frankfurt	Römer_1902
0	2_28	Frankfurt	1902	3.8	Mito_Large	mitochondrial	Large	3508	F	0	Germany	Germany	Frankfurt	Römer_1902
0	2_25	Frankfurt	1902	4.3	Mito_Large	mitochondrial	Large	3508	F	0	Germany	Germany	Frankfurt	Römer_1902
0	2_35	Frankfurt	1904	NA	Mito_Large	mitochondrial	Large	3512	F	457	Other	Switzerland	Lugano	Edinger_5.1904
0	2_36	Frankfurt	1904	NA	Mito_Large	mitochondrial	Large	3512	F	457	Other	Switzerland	Lugano	Edinger_5.1904
0	2_37	Frankfurt	1904	NA	Mito_Large	mitochondrial	Large	3512	F	457	Other	Switzerland	Lugano	Edinger_5.1904
0	3_19	Frankfurt	1908	4.5	Mito_Large	mitochondrial	Large	5594	F	53	Germany	Germany	Michelstadt_im_Odenwald	Neuenburg_8/1908
0	2_31	Frankfurt	1914	6.5	Mito_Large	mitochondrial	Large	3507	F	1010	Other	Spain	La_Fosca_de_Palemos_Gerona	Haas_1914
0	2_32	Frankfurt	1914	5.4	Mito_Large	mitochondrial	Large	3507	F	1010	Other	Spain	La_Fosca_de_Palemos_Gerona	Haas_1914
0	6_17	Frankfurt	1914	6	Mito_Large	mitochondrial	Large	3507	F	1010	Other	Spain	La_Fosca_de_Palemos_Gerona	Haas_1914
0	6_18	Frankfurt	1914	4.7	Mito_Large	mitochondrial	Large	3507	F	1010	Other	Spain	La_Fosca_de_Palemos_Gerona	Haas_1914
0	6_19	Frankfurt	1914	6.2	Mito_Large	mitochondrial	Large	3507	F	1010	Other	Spain	La_Fosca_de_Palemos_Gerona	Haas_1914
0	6_20	Frankfurt	1914	5.5	Mito_Large	mitochondrial	Large	3507	F	1010	Other	Spain	La_Fosca_de_Palemos_Gerona	Haas_1914
0	6_21	Frankfurt	1914	4.4	Mito_Large	mitochondrial	Large	3507	F	1010	Other	Spain	La_Fosca_de_Palemos_Gerona	Haas_1914
0	6_22	Frankfurt	1914	4.8	Mito_Large	mitochondrial	Large	3507	F	1010	Other	Spain	La_Fosca_de_Palemos_Gerona	Haas_1914
0	6_23	Frankfurt	1914	4.7	Mito_Large	mitochondrial	Large	3507	F	1010	Other	Spain	La_Fosca_de_Palemos_Gerona	Haas_1914
0	6_24	Frankfurt	1914	5.7	Mito_Large	mitochondrial	Large	3507	F	1010	Other	Spain	La_Fosca_de_Palemos_Gerona	Haas_1914
0	6_25	Frankfurt	1914	NA	Mito_Large	mitochondrial	Large	3507	F	1010	Other	Spain	La_Fosca_de_Palemos_Gerona	Haas_1914
0	6_26	Frankfurt	1914	NA	Mito_Large	mitochondrial	Large	3507	F	1010	Other	Spain	La_Fosca_de_Palemos_Gerona	Haas_1914
0	6_27	Frankfurt	1914	NA	Mito_Large	mitochondrial	Large	3507	F	1010	Other	Spain	La_Fosca_de_Palemos_Gerona	Haas_1914
0	2_29	Frankfurt	1915	6.2	Mito_Large	mitochondrial	Large	3510	F	1171	Other	Spain	Flix_Tarragona	Haas_1915
0	2_30	Frankfurt	1915	5.1	Mito_Large	mitochondrial	Large	3510	F	1171	Other	Spain	Flix_Tarragona	Haas_1915
0	3_20	Frankfurt	1915	NA	Mito_Large	mitochondrial	Large	6432	F	13	Germany	Germany	Obertshausen_Offenbach	1915-06-26
0	3_21	Frankfurt	1915	NA	Mito_Large	mitochondrial	Large	6432	J	13	Germany	Germany	Obertshausen_Offenbach	1915-06-26
0	3_6	Frankfurt	1918	6.5	Mito_Large	mitochondrial	Large	3511	F	1056	Other	Spain	Pobla_de_Segur_Lerida	Haas_1918
0	3_7	Frankfurt	1918	5.4	Mito_Large	mitochondrial	Large	3511	F	1056	Other	Spain	Pobla_de_Segur_Lerida	Haas_1918
0	3_22	Frankfurt	1922	4	Mito_Large	mitochondrial	Large	7354	J	93	Germany	Germany	Pfalz_Neustadt	Stellwaag_20.08.1922
0	2_2	Frankfurt	1926	5.1	Mito_Large	mitochondrial	Large	815	F	2105	Other	Greece	Kreta	Rur/Roewer_1928
0	2_3	Frankfurt	1926	6.5	Mito_Large	mitochondrial	Large	815	F	2105	Other	Greece	Kreta	Rur/Roewer_1929
0	2_4	Frankfurt	1928	NA	Mito_Large	mitochondrial	Large	1366	F	859	Other	Hungary	Ungarn,_Strawatornya	Roewer_1928
0	3_26	Frankfurt	1931	3.6	Mito_Large	mitochondrial	Large	5593	F	7	Germany	Germany	Schwanheim	Cürten_1931
1	5_24	Frankfurt	1933	5	Mito_Large	mitochondrial	Large	61280	F	315	Germany	Germany	Dessau_Roßlau_Dellnau	S.J./Wiehle_1933
0	2_8	Frankfurt	1934	4.3	Mito_Large	mitochondrial	Large	4337	F	424	Germany	Germany	Berlin	Roewer_1934
0	2_38	Frankfurt	1934	4.6	Mito_Large	mitochondrial	Large	3513	F	27	Germany	Germany	Messeler_Parl,_Darmstadt	Haas_1934
1	2_40	Frankfurt	1935	4.5	Mito_Large	mitochondrial	Large	3522	F	10	Germany	Germany	Offenbach,_Luhrwald	Zilch_1935
0	2_41	Frankfurt	1935	4.6	Mito_Large	mitochondrial	Large	3522	F	10	Germany	Germany	Offenbach,_Luhrwald	Zilch_1935
0	2_42	Frankfurt	1935	4.9	Mito_Large	mitochondrial	Large	3522	F	10	Germany	Germany	Offenbach,_Luhrwald	Zilch_1935
0	3_23	Frankfurt	1936	NA	Mito_Large	mitochondrial	Large	5597	F	27	Germany	Germany	Scheftsheimer_Wiese_Darmstadt	Donien_1936
0	3_24	Frankfurt	1936	3.9	Mito_Large	mitochondrial	Large	5597	F	27	Germany	Germany	Scheftsheimer_Wiese_Darmstadt	Donien_1936
1	3_25	Frankfurt	1936	4.2	Mito_Large	mitochondrial	Large	5596	F	21	Germany	Germany	Taunus_Eppstein	9.9.1936_Hohorst
0	6_11	Frankfurt	1938	NA	Mito_Large	mitochondrial	Large	1794	J	1111	Other	Italy	Sardinien	Roewer_1938
0	6_5	Frankfurt	1938	NA	Mito_Large	mitochondrial	Large	1794	J	1111	Other	Italy	Sardinien	Roewer_1938
0	2_5	Frankfurt	1938	6	Mito_Large	mitochondrial	Large	1794	F	1111	Other	Italy	Sardinien	Roewer_1938
0	2_6	Frankfurt	1938	5.1	Mito_Large	mitochondrial	Large	1794	F	1111	Other	Italy	Sardinien	Roewer_1938
0	2_7	Frankfurt	1938	5.2	Mito_Large	mitochondrial	Large	1794	F	1111	Other	Italy	Sardinien	Roewer_1938
0	6_1	Frankfurt	1938	NA	Mito_Large	mitochondrial	Large	1794	J	1111	Other	Italy	Sardinien	Roewer_1938
0	6_10	Frankfurt	1938	NA	Mito_Large	mitochondrial	Large	1794	J	1111	Other	Italy	Sardinien	Roewer_1938
0	6_12	Frankfurt	1938	NA	Mito_Large	mitochondrial	Large	1794	J	1111	Other	Italy	Sardinien	Roewer_1938
0	6_13	Frankfurt	1938	NA	Mito_Large	mitochondrial	Large	1794	J	1111	Other	Italy	Sardinien	Roewer_1938
0	6_14	Frankfurt	1938	NA	Mito_Large	mitochondrial	Large	1794	J	1111	Other	Italy	Sardinien	Roewer_1938
0	6_15	Frankfurt	1938	NA	Mito_Large	mitochondrial	Large	1794	J	1111	Other	Italy	Sardinien	Roewer_1938
0	6_16	Frankfurt	1938	NA	Mito_Large	mitochondrial	Large	1794	J	1111	Other	Italy	Sardinien	Roewer_1938
0	6_2	Frankfurt	1938	NA	Mito_Large	mitochondrial	Large	1794	J	1111	Other	Italy	Sardinien	Roewer_1938
0	6_3	Frankfurt	1938	NA	Mito_Large	mitochondrial	Large	1794	J	1111	Other	Italy	Sardinien	Roewer_1938
0	6_4	Frankfurt	1938	NA	Mito_Large	mitochondrial	Large	1794	J	1111	Other	Italy	Sardinien	Roewer_1938
0	6_6	Frankfurt	1938	NA	Mito_Large	mitochondrial	Large	1794	J	1111	Other	Italy	Sardinien	Roewer_1938
0	6_7	Frankfurt	1938	NA	Mito_Large	mitochondrial	Large	1794	J	1111	Other	Italy	Sardinien	Roewer_1938
0	6_8	Frankfurt	1938	NA	Mito_Large	mitochondrial	Large	1794	J	1111	Other	Italy	Sardinien	Roewer_1938
0	6_9	Frankfurt	1938	NA	Mito_Large	mitochondrial	Large	1794	J	1111	Other	Italy	Sardinien	Roewer_1938
0	2_14	Frankfurt	1940	4.4	Mito_Large	mitochondrial	Large	5658	F	732	Other	Italy	Florenz	Roewer_1940
0	2_13	Frankfurt	1940	4.2	Mito_Large	mitochondrial	Large	5658	F	732	Other	Italy	Florenz	Roewer_1940
0	2_10	Frankfurt	1942	4	Mito_Large	mitochondrial	Large	1796	F	908	Other	France	Ostpyrenäen	Roewer_1942
0	2_11	Frankfurt	1942	3.4	Mito_Large	mitochondrial	Large	1796	F	908	Other	France	Ostpyrenäen	Roewer_1942
0	2_12	Frankfurt	1942	3.6	Mito_Large	mitochondrial	Large	1796	F	908	Other	France	Ostpyrenäen	Roewer_1942
0	2_9	Frankfurt	1942	4.2	Mito_Large	mitochondrial	Large	1796	F	908	Other	France	Ostpyrenäen	Roewer_1942
1	3_43	Frankfurt	1942	4	Mito_Large	mitochondrial	Large	5595	F	22	Germany	Germany	Taunus_Vockenhausen_b._Eppstein	Pape_11.8.1942
1	2_15	Frankfurt	1943	5.8	Mito_Large	mitochondrial	Large	9009	F	596	Other	Macedonia	Macedonien_Ostrow_See	Irell/_Roewer_1943
0	2_16	Frankfurt	1943	5.6	Mito_Large	mitochondrial	Large	9009	F	596	Other	Macedonia	Macedonien_Ostrow_See	Irell/_Roewer_1943
1	2_19	Frankfurt	1943	NA	Mito_Large	mitochondrial	Large	8992	F	798	Other	France	Marseille	Roewer_1943
1	2_20	Frankfurt	1943	4.4	Mito_Large	mitochondrial	Large	8992	F	798	Other	France	Marseille	Roewer_1943
1	2_21	Frankfurt	1943	3.5	Mito_Large	mitochondrial	Large	8992	F	798	Other	France	Marseille	Roewer_1943
0	2_22	Frankfurt	1943	4.5	Mito_Large	mitochondrial	Large	8992	F	798	Other	France	Marseille	Roewer_1943
0	3_34	Frankfurt	1948	NA	Mito_Large	mitochondrial	Large	5850	F	121	Germany	Germany	Eifel_Herchenberg	Schuster_9.1948
1	3_29	Frankfurt	1948	4	Mito_Large	mitochondrial	Large	6236	F	0	Germany	Germany	Frankfurt	Hesse,_Herbst_1948
1	3_30	Frankfurt	1948	4.3	Mito_Large	mitochondrial	Large	5914	F	7	Germany	Germany	Schwanheim_am_Main	Hesse_15.9.1948
1	3_33	Frankfurt	1948	4	Mito_Large	mitochondrial	Large	5773	F	17	Germany	Germany	Taunus_zw_Loßbach_und_Hofheim	Nothdurfth_23.09.1948
1	3_38	Frankfurt	1948	4.5	Mito_Large	mitochondrial	Large	5772	F	7	Germany	Germany	Frankfurt_Eukheimer_Ried	Schuster_30.8.1948
0	3_40	Frankfurt	1948	3.8	Mito_Large	mitochondrial	Large	5774	F	10	Germany	Germany	Sprendlingen_Offenbach	Neubecker_16.9.1948
0	3_31	Frankfurt	1949	3.2	Mito_Large	mitochondrial	Large	6547	F	17	Germany	Germany	Taunus_Hofheim	Nothdurft_10.09.1949
1	3_32	Frankfurt	1949	4.5	Mito_Large	mitochondrial	Large	6548	F	19	Germany	Germany	Taunus_Loßbach	Nothdurft_24.09.1949
1	3_35	Frankfurt	1949	2.8	Mito_Large	mitochondrial	Large	6385	F	NA	Germany	Germany	Mönchsbruck	Hesse_7.7.1949
0	3_36	Frankfurt	1949	NA	Mito_Large	mitochondrial	Large	6385	J	NA	Germany	Germany	Mönchsbruck	Hesse_7.7.1949
0	3_37	Frankfurt	1949	4.5	Mito_Large	mitochondrial	Large	7498	F	27	Germany	Germany	Wetterau_Wisselsheim	Scherf_15.09.1949
0	3_39	Frankfurt	1949	4	Mito_Large	mitochondrial	Large	6386	F	0	Germany	Germany	Frankfurt_Südfriedhof	Lerner_11.8.1949
0	3_41	Frankfurt	1949	3.3	Mito_Large	mitochondrial	Large	6545	F	40	Germany	Germany	Odenwald_Wersau	Schnellbäcker_20.0.1949
1	3_42	Frankfurt	1949	3.3	Mito_Large	mitochondrial	Large	6547	F	10	Germany	Germany	Höchst_a.M.	Bott_9.9.1949
0	3_44	Frankfurt	1950	4.8	Mito_Large	mitochondrial	Large	7507	F	11	Germany	Germany	Taunus_Sulzbach	Millowitsch_31.07.1950
0	3_45	Frankfurt	1950	NA	Mito_Large	mitochondrial	Large	7509	J	36	Germany	Germany	Wetterau_Niederweisel	Kraus_16.7.1950
1	4_10	Frankfurt	1950	3.9	Mito_Large	mitochondrial	Large	7504	F	13	Germany	Germany	Hengsten_bei_Obertshausen	Zilch_9.8.1950
1	4_11	Frankfurt	1950	3.7	Mito_Large	mitochondrial	Large	7504	F	13	Germany	Germany	Hengsten_bei_Obertshausen	Zilch_9.8.1950
0	4_12	Frankfurt	1950	4.5	Mito_Large	mitochondrial	Large	7504	F	13	Germany	Germany	Hengsten_bei_Obertshausen	Zilch_9.8.1950
1	4_13	Frankfurt	1950	NA	Mito_Large	mitochondrial	Large	7504	F	13	Germany	Germany	Hengsten_bei_Obertshausen	Zilch_9.8.1950
1	4_14	Frankfurt	1950	NA	Mito_Large	mitochondrial	Large	7504	F	13	Germany	Germany	Hengsten_bei_Obertshausen	Zilch_9.8.1950
1	4_2	Frankfurt	1950	4.6	Mito_Large	mitochondrial	Large	7503	F	106	Germany	Germany	Pfalz_Bürzweiler	Menges_3.8.1950
1	4_3	Frankfurt	1950	5	Mito_Large	mitochondrial	Large	7535	F	17	Germany	Germany	Taunus_Lorsbacher_Tal_bei_Hofheim	Nothdurft_24.08.1950
1	4_4	Frankfurt	1950	3.8	Mito_Large	mitochondrial	Large	7504	F	13	Germany	Germany	Hengsten_bei_Obertshausen	Zilch_9.8.1950
0	4_5	Frankfurt	1950	4.9	Mito_Large	mitochondrial	Large	7504	F	13	Germany	Germany	Hengsten_bei_Obertshausen	Zilch_9.8.1950
0	4_6	Frankfurt	1950	4.9	Mito_Large	mitochondrial	Large	7504	F	13	Germany	Germany	Hengsten_bei_Obertshausen	Zilch_9.8.1950
0	4_7	Frankfurt	1950	4.6	Mito_Large	mitochondrial	Large	7504	F	13	Germany	Germany	Hengsten_bei_Obertshausen	Zilch_9.8.1950
0	4_8	Frankfurt	1950	3.9	Mito_Large	mitochondrial	Large	7504	F	13	Germany	Germany	Hengsten_bei_Obertshausen	Zilch_9.8.1950
1	4_9	Frankfurt	1950	4.2	Mito_Large	mitochondrial	Large	7504	F	13	Germany	Germany	Hengsten_bei_Obertshausen	Zilch_9.8.1950
1	5_1	Frankfurt	1950	NA	Mito_Large	mitochondrial	Large	10143	F	47	Germany	Germany	Wächtersbach	Schuckart_1950/Braun
0	5_8	Frankfurt	1950	NA	Mito_Large	mitochondrial	Large	10269	M	NA	Germany	Germany	Waldorf	Schnellb._09.07.1950/Braun_09.1957
1	4_28	Frankfurt	1951	5	Mito_Large	mitochondrial	Large	10190	F	65	Germany	Germany	Lorch_am_Rhein	Schnellb._1951/Braun_09.1957
0	5_10	Frankfurt	1951	NA	Mito_Large	mitochondrial	Large	10304	F	37	Germany	Germany	Kühkopf	Schnellb_07.1951/Braun_09.1957
1	5_11	Frankfurt	1951	NA	Mito_Large	mitochondrial	Large	10304	F	37	Germany	Germany	Kühkopf	Schnellb_07.1951/Braun_09.1957
1	5_9	Frankfurt	1951	3.4	Mito_Large	mitochondrial	Large	10304	F	37	Germany	Germany	Kühkopf	Schnellb_07.1951/Braun_09.1957
0	4_22	Frankfurt	1952	4.5	Mito_Large	mitochondrial	Large	8351	F	898	Other	France	Corsica_Casamozza	Kahmann_23.9.1952/Schnellb.
0	5_2	Frankfurt	1952	4.7	Mito_Large	mitochondrial	Large	8354	F	898	Other	France	Corsica_Col_de_Prato_980_m	Kahmann_23.09.1952/Schnellb.
1	3_46	Frankfurt	1952	4.5	Mito_Large	mitochondrial	Large	8348	F	898	Other	France	Corsica_Casamozza	Kahmann_23.9.1952/Schnellb.
0	4_1	Frankfurt	1952	5.8	Mito_Large	mitochondrial	Large	8349	F	898	Other	France	Corsica_Calacuccia,_1000-1500m	Kahmann_07.09.1952/Schnellb.
1	4_15	Frankfurt	1952	3.7	Mito_Large	mitochondrial	Large	8355	F	898	Other	France	Corsica_Corte_400m_	Kahmann_15.9.1952/Schnellb.
1	4_16	Frankfurt	1952	4.8	Mito_Large	mitochondrial	Large	8355	F	898	Other	France	Corsica_Corte_400m_	Kahmann_15.9.1952/Schnellb.
1	4_18	Frankfurt	1952	5.1	Mito_Large	mitochondrial	Large	8353	F	898	Other	France	Corsica_Corte_400m_	Kahmann_17.9.1952/Schnellb.
0	4_19	Frankfurt	1952	4.1	Mito_Large	mitochondrial	Large	8353	F	898	Other	France	Corsica_Corte_400m_	Kahmann_17.9.1952/Schnellb.
1	4_20	Frankfurt	1952	3.5	Mito_Large	mitochondrial	Large	8353	F	898	Other	France	Corsica_Corte_400m_	Kahmann_17.9.1952/Schnellb.
1	4_21	Frankfurt	1952	4.8	Mito_Large	mitochondrial	Large	8351	F	898	Other	France	Corsica_Casamozza	Kahmann_23.9.1952/Schnellb.
0	4_23	Frankfurt	1952	3.5	Mito_Large	mitochondrial	Large	8352	F	898	Other	France	Corsica_Ponte_Lecchia_185_m	Kahmann_18.09.1952/
1	5_3	Frankfurt	1952	NA	Mito_Large	mitochondrial	Large	8354	F	898	Other	France	Corsica_Col_de_Prato_980_m	Kahmann_23.09.1952/Schnellb.
1	5_7	Frankfurt	1952	5.4	Mito_Large	mitochondrial	Large	8350	F	898	Other	France	Corsica_Lumio_Calenzana_30_m	Kahmann_14.09.1952/Schnellb.
0	2_17	Frankfurt	1953	NA	Mito_Large	mitochondrial	Large	10724	F	4335	Other	Iran	Iran,_Maharlu_See	Loeffler/Roewer_1953
0	2_18	Frankfurt	1953	NA	Mito_Large	mitochondrial	Large	10729	F	4335	Other	Iran	Iran,_Maharlu_See	Loeffler/Roewer_1953
0	4_29	Frankfurt	1953	NA	Mito_Large	mitochondrial	Large	8423	F	1110	Other	Spain	Spanien_Casteldefels	Eng_09.10.1953/Schnellb.
1	5_6	Frankfurt	1953	6.2	Mito_Large	mitochondrial	Large	8422	F	1093	Other	Spain	Barcelona_500_m	19614/Schnellb.
0	4_17	Frankfurt	1954	6	Mito_Large	mitochondrial	Large	9523	F	1111	Other	Italy	Sardinien_bei_Oschiri_400_m_	Kahmann_4.9.1954/Kraus
1	4_25	Frankfurt	1954	6.5	Mito_Large	mitochondrial	Large	8810	F	1111	Other	Italy	Sardinien_Olbia	Kahmann_01.09.1954/Kraus
0	4_26	Frankfurt	1954	5.7	Mito_Large	mitochondrial	Large	8810	F	1111	Other	Italy	Sardinien_Olbia	Kahmann_01.09.1954/Kraus
0	4_27	Frankfurt	1954	6	Mito_Large	mitochondrial	Large	8811	F	1111	Other	Italy	Sardinien_Tempio	Kahmann_09.09.1954/Kraus
1	4_30	Frankfurt	1957	NA	Mito_Large	mitochondrial	Large	10168	F	7	Germany	Germany	Schwanheim	Schnellb._/Braun_09.1957
0	5_4	Frankfurt	1957	4	Mito_Large	mitochondrial	Large	9931	F	41	Germany	Germany	Mühlberg_bei_Niederkleen	Arzt_30.08.1953/Braun_27.06.1957
1	5_5	Frankfurt	1957	5.2	Mito_Large	mitochondrial	Large	10480	F	671	Other	Croatia	Istrien_Rovinj	Braun_08.1956/Kraus_1957
1	3_15	Frankfurt	1960	6	Mito_Large	mitochondrial	Large	3596	F	707	Other	France	Süd_Frankreich_Camargue	F._König_9.1960/Kraus_1960
0	3_16	Frankfurt	1960	6.2	Mito_Large	mitochondrial	Large	3596	F	707	Other	France	Süd_Frankreich_Camargue	F._König_9.1960/Kraus_1960
0	3_17	Frankfurt	1960	NA	Mito_Large	mitochondrial	Large	3596	F	707	Other	France	Süd_Frankreich_Camargue	F._König_9.1960/Kraus_1960
0	3_18	Frankfurt	1960	NA	Mito_Large	mitochondrial	Large	3596	F	707	Other	France	Süd_Frankreich_Camargue	F._König_9.1960/Kraus_1960
0	3_13	Frankfurt	NA	2.9	Mito_Large	mitochondrial	Large	5591	F	1	Germany	Germany	Frankfurt_Eschenheimer_Tor	von_Heyden
0	3_14	Frankfurt	NA	3.9	Mito_Large	mitochondrial	Large	5591	F	1	Germany	Germany	Frankfurt_Eschenheimer_Tor	von_Heyden
1	5_15	Frankfurt	NA	2.9	Mito_Large	mitochondrial	Large	61272	F	315	Germany	Germany	Dessau,_Berlin	Dr._W./H._Wiehle
0	5_16	Frankfurt	NA	3.2	Mito_Large	mitochondrial	Large	61272	F	315	Germany	Germany	Dessau,_Berlin	Dr._W./H._Wiehle
1	5_21	Frankfurt	NA	2.7	Mito_Large	mitochondrial	Large	61272	F	315	Germany	Germany	Dessau,_Berlin	Dr._W./H._Wiehle
0	5_17	Frankfurt	NA	2.6	Mito_Large	mitochondrial	Large	61272	F	315	Germany	Germany	Dessau,_Berlin	Dr._W./H._Wiehle
0	5_18	Frankfurt	NA	3	Mito_Large	mitochondrial	Large	61272	F	315	Germany	Germany	Dessau,_Berlin	Dr._W./H._Wiehle
1	5_19	Frankfurt	NA	2.3	Mito_Large	mitochondrial	Large	61272	F	315	Germany	Germany	Dessau,_Berlin	Dr._W./H._Wiehle
0	5_20	Frankfurt	NA	2.7	Mito_Large	mitochondrial	Large	61272	F	315	Germany	Germany	Dessau,_Berlin	Dr._W./H._Wiehle
1	5_22	Frankfurt	NA	2.6	Mito_Large	mitochondrial	Large	61272	F	315	Germany	Germany	Dessau,_Berlin	Dr._W./H._Wiehle
1	5_23	Frankfurt	NA	3.1	Mito_Large	mitochondrial	Large	61272	F	315	Germany	Germany	Dessau,_Berlin	Dr._W./H._Wiehle
0	3_5	Frankfurt	NA	NA	Mito_Large	mitochondrial	Large	3516	J	0	Germany	Germany	Frankfurt	van_Heyden
0	2_34	Frankfurt	NA	NA	Mito_Large	mitochondrial	Large	31604	F	11155	Other	Indonesia	Java	Strand
0	3_27	Frankfurt	NA	NA	Mito_Large	mitochondrial	Large	5592	F	7	Germany	Germany	Schwanheim_am_Main	NA
0	3_28	Frankfurt	NA	NA	Mito_Large	mitochondrial	Large	5592	F	7	Germany	Germany	Schwanheim_am_Main	NA
0	5_14	Frankfurt	NA	NA	Mito_Large	mitochondrial	Large	61135	M	2856	Other	Lebanon	Libanon	/Jäger_2010
0	6_32	Frankfurt	NA	NA	Mito_Large	mitochondrial	Large	61138	F	3701	Other	Iran	Iran_Coast_of_Caspian_Sea	/Jäger_2010
0	11_5	Berlin	1820	7.5	MS_small_A	Nuclear	Small	484	F	2821	Other	Syria	Syria	Ehrenberg
0	11_6	Berlin	1820	7.5	MS_small_A	Nuclear	Small	484	F	2821	Other	Syria	Syria	Ehrenberg
0	11_7	Berlin	1820	7.2	MS_small_A	Nuclear	Small	484	F	2821	Other	Syria	Syria	Ehrenberg
0	11_8	Berlin	1820	NA	MS_small_A	Nuclear	Small	484	J	2821	Other	Syria	Syria	Ehrenberg
0	8_11	Berlin	1825	NA	MS_small_A	Nuclear	Small	484	J	2821	Other	Syria	Syria	Ehrenberg
0	8_27	Berlin	1825	NA	MS_small_A	Nuclear	Small	484	J	2821	Other	Syria	Syria	Ehrenberg
0	8_28	Berlin	1825	NA	MS_small_A	Nuclear	Small	484	J	2821	Other	Syria	Syria	Ehrenberg
0	8_29	Berlin	1825	NA	MS_small_A	Nuclear	Small	484	J	2821	Other	Syria	Syria	Ehrenberg
0	9_44	Berlin	1846	5.8	MS_small_A	Nuclear	Small	13030	F	1685	Other	Italy	Taurus_Sizilien	Holz
1	11_45	Berlin	1897	4	MS_small_A	Nuclear	Small	13085	F	9	Germany	Germany	Tegel	NA
0	7_2	Berlin	1897	5.2	MS_small_A	Nuclear	Small	13027	F	2046	Other	Turkey	Asia_Minor_Gülek	Holtz
1	7_8	Berlin	1899	3.9	MS_small_A	Nuclear	Small	13022	F	828	Other	Croatia	Rovigno_Campagne	Müggeb.
1	7_7	Berlin	1899	4	MS_small_A	Nuclear	Small	13022	F	828	Other	Croatia	Rovigno_Campagne	Müggeb.
1	7_14	Berlin	1900	NA	MS_small_A	Nuclear	Small	13023	F	3108	Other	Azerbaidshan	Lenkorau	Karsch
1	7_11	Berlin	1900	NA	MS_small_A	Nuclear	Small	13023	F	3108	Other	Azerbaidshan	Lenkorau	Karsch
1	9_4	Berlin	1900	NA	MS_small_A	Nuclear	Small	13023	F	3108	Other	Azerbaidshan	Lenkorau	Karsch
1	7_10	Berlin	1900	NA	MS_small_A	Nuclear	Small	13023	F	3108	Other	Azerbaidshan	Lenkorau	Karsch
0	9_2	Berlin	1900	NA	MS_small_A	Nuclear	Small	13023	F	3108	Other	Azerbaidshan	Lenkorau	Karsch
1	9_5	Berlin	1900	NA	MS_small_A	Nuclear	Small	13023	F	3108	Other	Azerbaidshan	Lenkorau	Karsch
0	7_12	Berlin	1900	NA	MS_small_A	Nuclear	Small	13023	F	3108	Other	Azerbaidshan	Lenkorau	Karsch
0	7_13	Berlin	1900	NA	MS_small_A	Nuclear	Small	13023	F	3108	Other	Azerbaidshan	Lenkorau	Karsch
1	7_15	Berlin	1900	NA	MS_small_A	Nuclear	Small	13023	J	3108	Other	Azerbaidshan	Lenkorau	Karsch
0	7_9	Berlin	1900	NA	MS_small_A	Nuclear	Small	13023	F	3108	Other	Azerbaidshan	Lenkorau	Karsch
1	9_1	Berlin	1900	NA	MS_small_A	Nuclear	Small	13023	J	3108	Other	Azerbaidshan	Lenkorau	Karsch
1	9_3	Berlin	1900	NA	MS_small_A	Nuclear	Small	13023	F	3108	Other	Azerbaidshan	Lenkorau	Karsch
1	10_8	Berlin	1901	NA	MS_small_A	Nuclear	Small	13040	J	2498	Other	Georgia	Transkaspien_oder_Kaukasus	Heymons_&_Samter_
0	10_10	Berlin	1901	NA	MS_small_A	Nuclear	Small	13040	F	2498	Other	Georgia	Transkaspien_oder_Kaukasus	Heymons_&_Samter_
1	10_9	Berlin	1901	NA	MS_small_A	Nuclear	Small	13040	J	2498	Other	Georgia	Transkaspien_oder_Kaukasus	Heymons_&_Samter_
0	9_40	Berlin	1902	NA	MS_small_A	Nuclear	Small	13033	F	2713	Other	Russia	Kaukasus_Tamir_Schau_Schura	Haymons
1	10_46	Berlin	1902	NA	MS_small_A	Nuclear	Small	13038	F	828	Other	Croatia	Rovigno	Büllener
0	9_45	Berlin	1902	NA	MS_small_A	Nuclear	Small	13038	J	828	Other	Croatia	Rovigno	Büllener
0	9_46	Berlin	1902	4.6	MS_small_A	Nuclear	Small	13038	F	828	Other	Croatia	Rovigno	Büllener
1	10_24	Berlin	1903	NA	MS_small_A	Nuclear	Small	13050	F	4195	Other	Uzbekistan	Kata_Kurgan_	Erich_Zoffmann
1	10_25	Berlin	1903	NA	MS_small_A	Nuclear	Small	13050	F	4195	Other	Uzbekistan	Kata_Kurgan_	Erich_Zoffmann
0	10_26	Berlin	1903	NA	MS_small_A	Nuclear	Small	13056	F	4195	Other	Uzbekistan	Kata_Kurgan_	Erich_Zoffmann
0	10_27	Berlin	1903	NA	MS_small_A	Nuclear	Small	13056	F	4195	Other	Uzbekistan	Kata_Kurgan_	Erich_Zoffmann
1	10_34	Berlin	1903	NA	MS_small_A	Nuclear	Small	13049	F	4195	Other	Uzbekistan	Kata_Kurgan_	Erich_Zoffmann
0	10_35	Berlin	1903	NA	MS_small_A	Nuclear	Small	13049	F	4195	Other	Uzbekistan	Kata_Kurgan_	Erich_Zoffmann
1	11_44	Berlin	1903	4.2	MS_small_A	Nuclear	Small	13083	F	21	Other	Uzbekistan	Müggelsee	NA
1	8_18	Berlin	1903	NA	MS_small_A	Nuclear	Small	13047	F	4195	Other	Uzbekistan	Kata_Kurgan_	Erich_Zoffmann
1	8_19	Berlin	1903	NA	MS_small_A	Nuclear	Small	13047	F	4195	Other	Uzbekistan	Kata_Kurgan_	Erich_Zoffmann
1	8_20	Berlin	1903	NA	MS_small_A	Nuclear	Small	13048	F	4195	Other	Uzbekistan	Kata_Kurgan_	Erich_Zoffmann
0	8_21	Berlin	1903	NA	MS_small_A	Nuclear	Small	13048	F	4195	Other	Uzbekistan	Kata_Kurgan_	Erich_Zoffmann
0	10_15	Berlin	1904	NA	MS_small_A	Nuclear	Small	13060	F	9042	Other	Taiwan	Formosa_Pilam	Haberer_
0	10_16	Berlin	1904	NA	MS_small_A	Nuclear	Small	13060	F	9042	Other	Taiwan	Formosa_Pilam	Haberer_
0	10_17	Berlin	1904	NA	MS_small_A	Nuclear	Small	13060	F	9042	Other	Taiwan	Formosa_Pilam	Haberer_
0	10_18	Berlin	1904	NA	MS_small_A	Nuclear	Small	13060	F	9042	Other	Taiwan	Formosa_Pilam	Haberer_
0	10_21	Berlin	1904	NA	MS_small_A	Nuclear	Small	13060	F	9042	Other	Taiwan	Formosa_Pilam	Haberer_
0	10_22	Berlin	1904	NA	MS_small_A	Nuclear	Small	13060	F	9042	Other	Taiwan	Formosa_Pilam	Haberer_
0	8_15	Berlin	1904	NA	MS_small_A	Nuclear	Small	13060	F	9042	Other	Taiwan	Formosa_Pilam	Haberer_
0	10_19	Berlin	1904	NA	MS_small_A	Nuclear	Small	13060	F	9042	Other	Taiwan	Formosa_Pilam	Haberer_
0	10_20	Berlin	1904	NA	MS_small_A	Nuclear	Small	13060	F	9042	Other	Taiwan	Formosa_Pilam	Haberer_
0	8_13	Berlin	1904	NA	MS_small_A	Nuclear	Small	13060	F	9042	Other	Taiwan	Formosa_Pilam	Haberer_
0	8_14	Berlin	1904	NA	MS_small_A	Nuclear	Small	13060	F	9042	Other	Taiwan	Formosa_Pilam	Haberer_
0	8_16	Berlin	1904	NA	MS_small_A	Nuclear	Small	13060	F	9042	Other	Taiwan	Formosa_Pilam	Haberer_
0	8_17	Berlin	1904	NA	MS_small_A	Nuclear	Small	13060	F	9042	Other	Taiwan	Formosa_Pilam	Haberer_
1	13_4	Berlin	1905	4.4	MS_small_A	Nuclear	Small	13080	F	563	Germany	Germany	bei_Trier	Rübesaamen
0	10_36	Berlin	1905	NA	MS_small_A	Nuclear	Small	13061	F	7907	Other	China	Kiautschau_Tsingtau	Glaue
0	10_37	Berlin	1905	NA	MS_small_A	Nuclear	Small	13061	F	7907	Other	China	Kiautschau_Tsingtau	Glaue
0	10_38	Berlin	1905	NA	MS_small_A	Nuclear	Small	13061	F	7907	Other	China	Kiautschau_Tsingtau	Glaue
0	10_39	Berlin	1905	NA	MS_small_A	Nuclear	Small	13061	F	7907	Other	China	Kiautschau_Tsingtau	Glaue
0	10_40	Berlin	1905	NA	MS_small_A	Nuclear	Small	13061	F	7907	Other	China	Kiautschau_Tsingtau	Glaue
0	10_41	Berlin	1905	NA	MS_small_A	Nuclear	Small	13061	F	7907	Other	China	Kiautschau_Tsingtau	Glaue
0	10_42	Berlin	1905	NA	MS_small_A	Nuclear	Small	13061	F	7907	Other	China	Kiautschau_Tsingtau	Glaue
0	10_43	Berlin	1905	NA	MS_small_A	Nuclear	Small	13061	F	7907	Other	China	Kiautschau_Tsingtau	Glaue
0	10_44	Berlin	1905	NA	MS_small_A	Nuclear	Small	13061	F	7907	Other	China	Kiautschau_Tsingtau	Glaue
1	10_45	Berlin	1905	NA	MS_small_A	Nuclear	Small	13061	F	7907	Other	China	Kiautschau_Tsingtau	Glaue
0	11_1	Berlin	1905	NA	MS_small_A	Nuclear	Small	13061	F	7907	Other	China	Kiautschau_Tsingtau	Glaue
0	11_2	Berlin	1905	NA	MS_small_A	Nuclear	Small	13061	F	7907	Other	China	Kiautschau_Tsingtau	Glaue
0	11_3	Berlin	1905	NA	MS_small_A	Nuclear	Small	13061	F	7907	Other	China	Kiautschau_Tsingtau	Glaue
0	11_4	Berlin	1905	NA	MS_small_A	Nuclear	Small	13061	F	7907	Other	China	Kiautschau_Tsingtau	Glaue
0	8_22	Berlin	1905	NA	MS_small_A	Nuclear	Small	13061	F	7907	Other	China	Kiautschau_Tsingtau	Glaue
0	8_23	Berlin	1905	NA	MS_small_A	Nuclear	Small	13061	F	7907	Other	China	Kiautschau_Tsingtau	Glaue
0	8_24	Berlin	1905	NA	MS_small_A	Nuclear	Small	13061	F	7907	Other	China	Kiautschau_Tsingtau	Glaue
0	8_25	Berlin	1905	NA	MS_small_A	Nuclear	Small	13061	F	7907	Other	China	Kiautschau_Tsingtau	Glaue
0	8_26	Berlin	1905	NA	MS_small_A	Nuclear	Small	13061	F	7907	Other	China	Kiautschau_Tsingtau	Glaue
1	10_23	Berlin	1906	NA	MS_small_A	Nuclear	Small	13059	F	4451	Other	Uzbekistan	Hochbucharaa_Patta_hissar_bei_termes	Ryssel_
0	11_34	Berlin	1906	NA	MS_small_A	Nuclear	Small	13078	F	62	Germany	Germany	Kotzen	Zimmermann
1	9_26	Berlin	1906	5.9	MS_small_A	Nuclear	Small	13031	F	737	Other	Italy	Trient_	NA
1	9_27	Berlin	1906	NA	MS_small_A	Nuclear	Small	13031	M	737	Other	Italy	Trient_	NA
0	11_39	Berlin	1909	3.3	MS_small_A	Nuclear	Small	13084	F	29	Germany	Germany	Königswusterhausen	Bäume
0	9_35	Berlin	1912	NA	MS_small_A	Nuclear	Small	13039	J	1419	Other	Italy	Sardinien_Monti_del_Carmagenta	Krauß
0	9_37	Berlin	1912	NA	MS_small_A	Nuclear	Small	13039	J	1419	Other	Italy	Sardinien_Monti_del_Carmagenta	Krauß
0	10_11	Berlin	1912	NA	MS_small_A	Nuclear	Small	13035	F	1419	Other	Italy	Sardinien_Sorgonj	Krauß
0	10_12	Berlin	1912	5.4	MS_small_A	Nuclear	Small	13035	F	1419	Other	Italy	Sardinien_Sorgonj	Krauß
0	10_13	Berlin	1912	NA	MS_small_A	Nuclear	Small	13035	F	1419	Other	Italy	Sardinien_Sorgonj	Krauß
0	10_14	Berlin	1912	4.3	MS_small_A	Nuclear	Small	13035	F	1419	Other	Italy	Sardinien_Sorgonj	Krauß
1	7_6	Berlin	1912	4.5	MS_small_A	Nuclear	Small	13026	F	806	Other	Croatia	Finn_Bucari	Ramme
0	9_28	Berlin	1912	NA	MS_small_A	Nuclear	Small	13039	F	1419	Other	Italy	Sardinien_Monti_del_Carmagenta	Krauß
0	9_29	Berlin	1912	NA	MS_small_A	Nuclear	Small	13039	F	1419	Other	Italy	Sardinien_Monti_del_Carmagenta	Krauß
0	9_30	Berlin	1912	NA	MS_small_A	Nuclear	Small	13039	F	1419	Other	Italy	Sardinien_Monti_del_Carmagenta	Krauß
0	9_31	Berlin	1912	NA	MS_small_A	Nuclear	Small	13039	J	1419	Other	Italy	Sardinien_Monti_del_Carmagenta	Krauß
1	9_32	Berlin	1912	NA	MS_small_A	Nuclear	Small	13039	J	1419	Other	Italy	Sardinien_Monti_del_Carmagenta	Krauß
0	9_33	Berlin	1912	NA	MS_small_A	Nuclear	Small	13039	J	1419	Other	Italy	Sardinien_Monti_del_Carmagenta	Krauß
0	9_34	Berlin	1912	NA	MS_small_A	Nuclear	Small	13039	J	1419	Other	Italy	Sardinien_Monti_del_Carmagenta	Krauß
0	9_36	Berlin	1912	NA	MS_small_A	Nuclear	Small	13039	J	1419	Other	Italy	Sardinien_Monti_del_Carmagenta	Krauß
0	9_38	Berlin	1912	NA	MS_small_A	Nuclear	Small	13039	J	1419	Other	Italy	Sardinien_Monti_del_Carmagenta	Krauß
0	9_39	Berlin	1912	NA	MS_small_A	Nuclear	Small	13039	J	1419	Other	Italy	Sardinien_Monti_del_Carmagenta	Krauß
0	10_5	Berlin	1916	5	MS_small_A	Nuclear	Small	13034	F	797	Other	France	Noyen_NW_Frankreich	Prof._Welzkow
1	10_6	Berlin	1916	4.6	MS_small_A	Nuclear	Small	13034	F	797	Other	France	Noyen_NW_Frankreich	Prof._Welzkow
0	10_7	Berlin	1916	NA	MS_small_A	Nuclear	Small	13034	J	797	Other	France	Noyen_NW_Frankreich	Prof._Welzkow
0	9_43	Berlin	1916	NA	MS_small_A	Nuclear	Small	13037	M	797	Other	France	Noyen_NW_Frankreich	Prof._Welzkow
0	10_4	Berlin	1918	NA	MS_small_A	Nuclear	Small	13032	F	1242	Other	Romania	Transsylv._Alpen_Mogura_Odobesti_500-600m	P._Schulze
0	10_3	Berlin	1918	NA	MS_small_A	Nuclear	Small	13032	F	1242	Other	Romania	Transsylv._Alpen_Mogura_Odobesti_500-600m	P._Schulze
1	11_33	Berlin	1919	4.5	MS_small_A	Nuclear	Small	13086	F	11	Germany	Germany	Grunewald_Havel	Ulrich
1	11_17	Berlin	1923	3.2	MS_small_A	Nuclear	Small	13079	F	26	Germany	Germany	Erkener_Löcknitzer_Wiesen	Ude
1	11_18	Berlin	1923	NA	MS_small_A	Nuclear	Small	13079	M	26	Germany	Germany	Erkener_Löcknitzer_Wiesen	Ude
0	13_24	Berlin	1924	NA	MS_small_A	Nuclear	Small	14263	F	NA	NA	NA	Umgebung_von_Koldsz	Bück
0	13_25	Berlin	1924	NA	MS_small_A	Nuclear	Small	14263	F	NA	NA	NA	Umgebung_von_Koldsz	Bück
1	13_11	Berlin	1926	4.1	MS_small_A	Nuclear	Small	13089	F	26	Germany	Germany	Erkener	Ude
1	13_12	Berlin	1926	3.4	MS_small_A	Nuclear	Small	13089	F	26	Germany	Germany	Erkener	Ude
1	13_13	Berlin	1926	NA	MS_small_A	Nuclear	Small	13089	J	26	Germany	Germany	Erkener	Ude
0	13_22	Berlin	1926	5.51	MS_small_A	Nuclear	Small	9269	F	802	Other	Croatia	Süd_Istrien_Abbazia_	Enderlein_
0	11_27	Berlin	1927	3.6	MS_small_A	Nuclear	Small	13066	F	26	Germany	Germany	Erkener_bei_Berlin	Ude
0	11_28	Berlin	1927	NA	MS_small_A	Nuclear	Small	13066	M	26	Germany	Germany	Erkener_bei_Berlin	Ude
0	11_29	Berlin	1927	NA	MS_small_A	Nuclear	Small	13066	M	26	Germany	Germany	Erkener_bei_Berlin	Ude
1	13_19	Berlin	1928	NA	MS_small_A	Nuclear	Small	13088	F	26	Germany	Germany	Erkener	Ude
1	11_19	Berlin	1928	4.1	MS_small_A	Nuclear	Small	13082	F	430	Germany	Germany	Offenbach_am_main_	Vogt
1	13_14	Berlin	1928	3.7	MS_small_A	Nuclear	Small	13088	F	26	Germany	Germany	Erkener	Ude
1	13_15	Berlin	1928	NA	MS_small_A	Nuclear	Small	13088	J	26	Germany	Germany	Erkener	Ude
1	13_16	Berlin	1928	3	MS_small_A	Nuclear	Small	13088	F	26	Germany	Germany	Erkener	Ude
0	13_17	Berlin	1928	NA	MS_small_A	Nuclear	Small	13088	J	26	Germany	Germany	Erkener	Ude
1	13_18	Berlin	1928	3.4	MS_small_A	Nuclear	Small	13088	F	26	Germany	Germany	Erkener	Ude
1	13_20	Berlin	1928	3.3	MS_small_A	Nuclear	Small	13088	F	26	Germany	Germany	Erkener	Ude
1	13_33	Berlin	1929	3.37	MS_small_A	Nuclear	Small	9309	F	26	Germany	Germany	Fangschleuse_Erkener	Ude
1	13_43	Berlin	1929	2.89	MS_small_A	Nuclear	Small	9307	F	26	Germany	Germany	Fangschleuse_Erkener	Ude
1	13_45	Berlin	1929	3.7	MS_small_A	Nuclear	Small	9307	F	26	Germany	Germany	Fangschleuse_Erkener	Ude
1	13_30	Berlin	1929	3.22	MS_small_A	Nuclear	Small	9309	F	26	Germany	Germany	Fangschleuse_Erkener	Ude
1	13_31	Berlin	1929	2.89	MS_small_A	Nuclear	Small	9309	F	26	Germany	Germany	Fangschleuse_Erkener	Ude
0	13_32	Berlin	1929	2.68	MS_small_A	Nuclear	Small	9309	F	26	Germany	Germany	Fangschleuse_Erkener	Ude
0	13_34	Berlin	1929	3.81	MS_small_A	Nuclear	Small	9306	F	26	Germany	Germany	Fangschleuse_Erkener	Ude
1	13_35	Berlin	1929	2.97	MS_small_A	Nuclear	Small	9306	F	26	Germany	Germany	Fangschleuse_Erkener	Ude
1	13_36	Berlin	1929	2.61	MS_small_A	Nuclear	Small	9306	F	26	Germany	Germany	Fangschleuse_Erkener	Ude
0	13_37	Berlin	1929	3.47	MS_small_A	Nuclear	Small	9306	F	26	Germany	Germany	Fangschleuse_Erkener	Ude
1	13_38	Berlin	1929	3.35	MS_small_A	Nuclear	Small	9306	F	26	Germany	Germany	Fangschleuse_Erkener	Ude
1	13_39	Berlin	1929	3	MS_small_A	Nuclear	Small	9306	F	26	Germany	Germany	Fangschleuse_Erkener	Ude
1	13_40	Berlin	1929	3.31	MS_small_A	Nuclear	Small	9306	F	26	Germany	Germany	Fangschleuse_Erkener	Ude
1	13_41	Berlin	1929	2.61	MS_small_A	Nuclear	Small	9307	F	26	Germany	Germany	Fangschleuse_Erkener	Ude
1	13_42	Berlin	1929	3.39	MS_small_A	Nuclear	Small	9307	F	26	Germany	Germany	Fangschleuse_Erkener	Ude
0	13_44	Berlin	1929	3.1	MS_small_A	Nuclear	Small	9307	F	26	Germany	Germany	Fangschleuse_Erkener	Ude
1	13_46	Berlin	1929	3.22	MS_small_A	Nuclear	Small	9307	F	26	Germany	Germany	Fangschleuse_Erkener	Ude
1	13_26	Berlin	1930	4.97	MS_small_A	Nuclear	Small	14264	F	1211	Other	France	Corsica_Piarea	Schulze
0	13_27	Berlin	1930	3.81	MS_small_A	Nuclear	Small	14264	F	1211	Other	France	Corsica_Piarea	Schulze
1	13_28	Berlin	1930	3.85	MS_small_A	Nuclear	Small	14264	F	1211	Other	France	Corsica_Piarea	Schulze
1	13_29	Berlin	1930	3.48	MS_small_A	Nuclear	Small	14264	F	1211	Other	France	Corsica_Piarea	Schulze
0	9_42	Berlin	1931	4.8	MS_small_A	Nuclear	Small	13042	F	639	Germany	Germany	Freiburg_im_Breisgau	Kracht
1	11_37	Berlin	1935	6.1	MS_small_A	Nuclear	Small	13092	F	135	Germany	Germany	Bötzener_Wiesen	Preuße
1	11_38	Berlin	1935	4.7	MS_small_A	Nuclear	Small	13092	F	135	Germany	Germany	Bötzener_Wiesen	Preuße
0	11_46	Berlin	1935	4.8	MS_small_A	Nuclear	Small	13091	F	41	Germany	Germany	Caputh	Sick
1	13_1	Berlin	1935	4	MS_small_A	Nuclear	Small	13069	F	24	Germany	Germany	Genshagener_Forst	Ehlers
1	13_2	Berlin	1935	4.1	MS_small_A	Nuclear	Small	13069	F	24	Germany	Germany	Genshagener_Forst	Ehlers
1	13_3	Berlin	1935	3.2	MS_small_A	Nuclear	Small	13069	F	24	Germany	Germany	Genshagener_Forst	Ehlers
1	11_22	Berlin	1936	NA	MS_small_A	Nuclear	Small	13068	M	20	Germany	Germany	Östlich_Großbeeren	Ehlers
1	11_23	Berlin	1936	NA	MS_small_A	Nuclear	Small	13068	M	20	Germany	Germany	Östlich_Großbeeren	Ehlers
1	11_21	Berlin	1936	NA	MS_small_A	Nuclear	Small	13068	J	20	Germany	Germany	Östlich_Großbeeren	Ehlers
1	13_10	Berlin	1936	NA	MS_small_A	Nuclear	Small	13073	J	86	Germany	Germany	Ruhlsdorf	Ehlers
1	13_8	Berlin	1936	NA	MS_small_A	Nuclear	Small	13073	J	86	Germany	Germany	Ruhlsdorf	Ehlers
1	13_9	Berlin	1936	NA	MS_small_A	Nuclear	Small	13073	J	86	Germany	Germany	Ruhlsdorf	Ehlers
1	11_20	Berlin	1936	3.8	MS_small_A	Nuclear	Small	13068	F	20	Germany	Germany	Östlich_Großbeeren	Ehlers
1	11_31	Berlin	1937	4	MS_small_A	Nuclear	Small	13076	F	21	Germany	Germany	Krumme_Laake_Müggeheim	Ehlers
0	11_43	Berlin	1937	NA	MS_small_A	Nuclear	Small	13077	M	65	Germany	Germany	Röddelin_Mahlgast_See	Ehlers
1	11_24	Berlin	1937	NA	MS_small_A	Nuclear	Small	13067	F	19	Germany	Germany	Summt_	Ehlers
1	11_25	Berlin	1937	2.8	MS_small_A	Nuclear	Small	13067	F	19	Germany	Germany	Summt_	Ehlers
1	11_26	Berlin	1937	3	MS_small_A	Nuclear	Small	13067	F	19	Germany	Germany	Summt_	Ehlers
1	11_30	Berlin	1937	4	MS_small_A	Nuclear	Small	13071	F	NA	Germany	Germany	Höpenberge	Ehlers
1	11_32	Berlin	1937	3.3	MS_small_A	Nuclear	Small	13076	F	21	Germany	Germany	Krumme_Laake_Müggeheim	Ehlers
1	11_35	Berlin	1937	4.5	MS_small_A	Nuclear	Small	13072	F	66	Germany	Germany	Klosterwadle_Uckermark	Ehlers
0	11_36	Berlin	1937	3.2	MS_small_A	Nuclear	Small	13072	F	66	Germany	Germany	Klosterwadle_Uckermark	Ehlers
1	11_40	Berlin	1937	3.5	MS_small_A	Nuclear	Small	13077	F	65	Germany	Germany	Röddelin_Mahlgast_See	Ehlers
0	11_41	Berlin	1937	3.5	MS_small_A	Nuclear	Small	13077	F	65	Germany	Germany	Röddelin_Mahlgast_See	Ehlers
1	11_42	Berlin	1937	NA	MS_small_A	Nuclear	Small	13077	M	65	Germany	Germany	Röddelin_Mahlgast_See	Ehlers
1	13_5	Berlin	1937	NA	MS_small_A	Nuclear	Small	13075	M	23	Germany	Germany	Schmöckwitz_Torfmoor	Ehlers
1	13_6	Berlin	1937	3	MS_small_A	Nuclear	Small	13075	F	23	Germany	Germany	Schmöckwitz_Torfmoor	Ehlers
0	13_7	Berlin	1937	NA	MS_small_A	Nuclear	Small	13074	J	19	Germany	Germany	Tegeler_Forst_Hennigsdorf	Ehlers
1	13_23	Berlin	1960	4.4	MS_small_A	Nuclear	Small	14696	F	113	Germany	Germany	Oberer_Finkensee	NA
0	7_3	Berlin	1963	NA	MS_small_A	Nuclear	Small	NA	F	1203	Other	Ukraine	Kaukasus_No.3_Kiew_Desna	Crome
0	7_5	Berlin	1963	NA	MS_small_A	Nuclear	Small	NA	F	1203	Other	Ukraine	Kaukasus_No.3_Kiew_Desna	Crome
1	7_4	Berlin	1963	NA	MS_small_A	Nuclear	Small	NA	F	1203	Other	Ukraine	Kaukasus_No.3_Kiew_Desna	Crome
0	9_25	Berlin	NA	NA	MS_small_A	Nuclear	Small	13021	J	1737	Other	Turkey	Konstantinopel	Gottwald
0	8_1	Berlin	NA	NA	MS_small_A	Nuclear	Small	13024	J	2216	Other	Russia	Sarepta	NA
0	8_2	Berlin	NA	NA	MS_small_A	Nuclear	Small	13024	F	2216	Other	Russia	Sarepta	NA
0	8_3	Berlin	NA	NA	MS_small_A	Nuclear	Small	13024	F	2216	Other	Russia	Sarepta	NA
0	9_11	Berlin	NA	NA	MS_small_A	Nuclear	Small	13016	F	1693	Other	Russia	Süd_Russland_orlow_bei_Melitopol	NA
0	9_14	Berlin	NA	NA	MS_small_A	Nuclear	Small	6020/bzw._1630	F	2216	Other	Russia	Sarepta	NA
0	9_21	Berlin	NA	6.1	MS_small_A	Nuclear	Small	13021	F	1737	Other	Turkey	Konstantinopel	Gottwald
1	9_8	Berlin	NA	NA	MS_small_A	Nuclear	Small	1320	M	3108	Other	Azerbaidshan	Lenkorau	Karsch
0	10_1	Berlin	NA	5.6	MS_small_A	Nuclear	Small	13041	F	0	Germany	Germany	Berlin	Hedecke
0	10_2	Berlin	NA	5.4	MS_small_A	Nuclear	Small	13041	F	0	Germany	Germany	Berlin	Hedecke
1	11_16	Berlin	NA	4.8	MS_small_A	Nuclear	Small	13087	F	22	Germany	Germany	Groß_Glienke	Meise
0	7_1	Berlin	NA	NA	MS_small_A	Nuclear	Small	13017	F	1024	Other	Italy	Livorno	Weber
0	8_4	Berlin	NA	NA	MS_small_A	Nuclear	Small	13044	F	3273	Other	Portugal	Madeira	NA
0	8_7	Berlin	NA	NA	MS_small_A	Nuclear	Small	13036	J	1931	Other	Algeria	Algier	Buchenfeldt
0	8_8	Berlin	NA	NA	MS_small_A	Nuclear	Small	13036	J	1931	Other	Algeria	Algier	Buchenfeldt
1	9_12	Berlin	NA	NA	MS_small_A	Nuclear	Small	13025	F	685	Other	France	Frankreich_St_Mihel	NA
1	9_13	Berlin	NA	NA	MS_small_A	Nuclear	Small	6020/bzw._1630	F	2216	Other	Russia	Sarepta	NA
1	9_15	Berlin	NA	NA	MS_small_A	Nuclear	Small	6020/bzw._1630	F	2216	Other	Russia	Sarepta	NA
0	9_22	Berlin	NA	6	MS_small_A	Nuclear	Small	13021	F	1737	Other	Turkey	Konstantinopel	Gottwald
1	9_23	Berlin	NA	NA	MS_small_A	Nuclear	Small	13021	J	1737	Other	Turkey	Konstantinopel	Gottwald
0	9_24	Berlin	NA	NA	MS_small_A	Nuclear	Small	13021	J	1737	Other	Turkey	Konstantinopel	Gottwald
0	9_41	Berlin	NA	NA	MS_small_A	Nuclear	Small	13043	F	456	Germany	Germany	Nassau_Mombach	L._Koch
0	9_6	Berlin	NA	NA	MS_small_A	Nuclear	Small	13019	F	1629	Other	Greece	Kunami_Morea	NA
1	9_9	Berlin	NA	NA	MS_small_A	Nuclear	Small	1320	M	3108	Other	Azerbaidshan	Lenkorau	Karsch
0	8_10	Berlin	NA	NA	MS_small_A	Nuclear	Small	13029	F	3453	Other	Portugal	Azores_Terceiro_	Simroth
0	8_12	Berlin	NA	NA	MS_small_A	Nuclear	Small	13029	F	3453	Other	Portugal	Azores_Terceiro_	Simroth
0	8_5	Berlin	NA	NA	MS_small_A	Nuclear	Small	13028	F	3521	Other	Portugal	S._Miguel_Fayal	NA
0	8_6	Berlin	NA	NA	MS_small_A	Nuclear	Small	13028	F	3521	Other	Portugal	S._Miguel_Fayal	NA
0	8_9	Berlin	NA	NA	MS_small_A	Nuclear	Small	13029	F	3453	Other	Portugal	Azores_Terceiro_	Simroth
1	9_10	Berlin	NA	NA	MS_small_A	Nuclear	Small	1320	M	3108	Other	Azerbaidshan	Lenkorau	Karsch
0	9_7	Berlin	NA	NA	MS_small_A	Nuclear	Small	242	F	1629	Other	Greece	Griechenland	Krüper
0	2_1	Frankfurt	1926	5	MS_small_A	Nuclear	Small	815	F	2105	Other	Greece	Kreta	Rur/Roewer_1927
0	5_12	Frankfurt	1871	NA	MS_small_A	Nuclear	Small	31598	F	2571	Other	Russia	Russland_Sarepta	Glitsch_1871/
1	2_33	Frankfurt	1872	4.9	MS_small_A	Nuclear	Small	3521	F	2268	Other	Morocco	Marokko_Casablanca	Fritzsch_und_Rein_1872
1	3_10	Frankfurt	1872	NA	MS_small_A	Nuclear	Small	3521	F	2268	Other	Morocco	Marokko_Casablanca	Fritzsch_und_Rein_1872
1	3_8	Frankfurt	1872	6.4	MS_small_A	Nuclear	Small	3521	F	2268	Other	Morocco	Marokko_Casablanca	Fritzsch_und_Rein_1872
0	3_9	Frankfurt	1872	6	MS_small_A	Nuclear	Small	3521	F	2268	Other	Morocco	Marokko_Casablanca	Fritzsch_und_Rein_1872
0	3_11	Frankfurt	1873	4.1	MS_small_A	Nuclear	Small	5589	F	0	Germany	Germany	Frankfurt	1873
0	3_12	Frankfurt	1873	4.2	MS_small_A	Nuclear	Small	5589	F	0	Germany	Germany	Frankfurt	1873
0	3_1	Frankfurt	1882	NA	MS_small_A	Nuclear	Small	3509	F	9140	Other	Japan	Japan,_Nagasaki_und_Compina	Dönitz_1882
0	3_2	Frankfurt	1882	NA	MS_small_A	Nuclear	Small	3509	F	9140	Other	Japan	Japan,_Nagasaki_und_Compina	Dönitz_1882
0	3_3	Frankfurt	1882	NA	MS_small_A	Nuclear	Small	3509	F	9140	Other	Japan	Japan,_Nagasaki_und_Compina	Dönitz_1882
0	3_4	Frankfurt	1882	NA	MS_small_A	Nuclear	Small	3509	F	9140	Other	Japan	Japan,_Nagasaki_und_Compina	Dönitz_1882
0	6_28	Frankfurt	1882	NA	MS_small_A	Nuclear	Small	3509	J	9140	Other	Japan	Japan,_Nagasaki_und_Compina	Dönitz_1882
0	6_29	Frankfurt	1882	NA	MS_small_A	Nuclear	Small	3509	J	9140	Other	Japan	Japan,_Nagasaki_und_Compina	Dönitz_1882
0	6_30	Frankfurt	1882	NA	MS_small_A	Nuclear	Small	3509	J	9140	Other	Japan	Japan,_Nagasaki_und_Compina	Dönitz_1882
0	6_31	Frankfurt	1882	NA	MS_small_A	Nuclear	Small	3509	J	9140	Other	Japan	Japan,_Nagasaki_und_Compina	Dönitz_1882
0	2_23	Frankfurt	1883	NA	MS_small_A	Nuclear	Small	3506	F	0	Germany	Germany	Frankfurt	Koch_1883
0	2_24	Frankfurt	1883	4.2	MS_small_A	Nuclear	Small	3506	F	0	Germany	Germany	Frankfurt	Koch_1883
0	2_39	Frankfurt	1901	3.7	MS_small_A	Nuclear	Small	3514	F	7	Germany	Germany	Mainkur_Frankfurt	Römer_1901
0	2_43	Frankfurt	1901	4	MS_small_A	Nuclear	Small	3515	F	7	Germany	Germany	Schwanheim	Knoblauch_1901
0	2_44	Frankfurt	1901	3.8	MS_small_A	Nuclear	Small	3515	F	7	Germany	Germany	Schwanheim	Knoblauch_1901
0	2_45	Frankfurt	1901	4.3	MS_small_A	Nuclear	Small	3515	F	7	Germany	Germany	Schwanheim	Knoblauch_1901
0	2_46	Frankfurt	1901	3.4	MS_small_A	Nuclear	Small	3515	F	7	Germany	Germany	Schwanheim	Knoblauch_1901
0	2_26	Frankfurt	1902	4.7	MS_small_A	Nuclear	Small	3508	F	0	Germany	Germany	Frankfurt	Römer_1902
0	2_27	Frankfurt	1902	3.1	MS_small_A	Nuclear	Small	3508	F	0	Germany	Germany	Frankfurt	Römer_1902
0	2_28	Frankfurt	1902	3.8	MS_small_A	Nuclear	Small	3508	F	0	Germany	Germany	Frankfurt	Römer_1902
0	2_25	Frankfurt	1902	4.3	MS_small_A	Nuclear	Small	3508	F	0	Germany	Germany	Frankfurt	Römer_1902
0	2_35	Frankfurt	1904	NA	MS_small_A	Nuclear	Small	3512	F	457	Other	Switzerland	Lugano	Edinger_5.1904
0	2_36	Frankfurt	1904	NA	MS_small_A	Nuclear	Small	3512	F	457	Other	Switzerland	Lugano	Edinger_5.1904
0	2_37	Frankfurt	1904	NA	MS_small_A	Nuclear	Small	3512	F	457	Other	Switzerland	Lugano	Edinger_5.1904
0	3_19	Frankfurt	1908	4.5	MS_small_A	Nuclear	Small	5594	F	53	Germany	Germany	Michelstadt_im_Odenwald	Neuenburg_8/1908
0	2_31	Frankfurt	1914	6.5	MS_small_A	Nuclear	Small	3507	F	1010	Other	Spain	La_Fosca_de_Palemos_Gerona	Haas_1914
0	2_32	Frankfurt	1914	5.4	MS_small_A	Nuclear	Small	3507	F	1010	Other	Spain	La_Fosca_de_Palemos_Gerona	Haas_1914
0	6_17	Frankfurt	1914	6	MS_small_A	Nuclear	Small	3507	F	1010	Other	Spain	La_Fosca_de_Palemos_Gerona	Haas_1914
0	6_18	Frankfurt	1914	4.7	MS_small_A	Nuclear	Small	3507	F	1010	Other	Spain	La_Fosca_de_Palemos_Gerona	Haas_1914
0	6_19	Frankfurt	1914	6.2	MS_small_A	Nuclear	Small	3507	F	1010	Other	Spain	La_Fosca_de_Palemos_Gerona	Haas_1914
0	6_20	Frankfurt	1914	5.5	MS_small_A	Nuclear	Small	3507	F	1010	Other	Spain	La_Fosca_de_Palemos_Gerona	Haas_1914
0	6_21	Frankfurt	1914	4.4	MS_small_A	Nuclear	Small	3507	F	1010	Other	Spain	La_Fosca_de_Palemos_Gerona	Haas_1914
0	6_22	Frankfurt	1914	4.8	MS_small_A	Nuclear	Small	3507	F	1010	Other	Spain	La_Fosca_de_Palemos_Gerona	Haas_1914
0	6_23	Frankfurt	1914	4.7	MS_small_A	Nuclear	Small	3507	F	1010	Other	Spain	La_Fosca_de_Palemos_Gerona	Haas_1914
0	6_24	Frankfurt	1914	5.7	MS_small_A	Nuclear	Small	3507	F	1010	Other	Spain	La_Fosca_de_Palemos_Gerona	Haas_1914
0	6_25	Frankfurt	1914	NA	MS_small_A	Nuclear	Small	3507	F	1010	Other	Spain	La_Fosca_de_Palemos_Gerona	Haas_1914
0	6_26	Frankfurt	1914	NA	MS_small_A	Nuclear	Small	3507	F	1010	Other	Spain	La_Fosca_de_Palemos_Gerona	Haas_1914
0	6_27	Frankfurt	1914	NA	MS_small_A	Nuclear	Small	3507	F	1010	Other	Spain	La_Fosca_de_Palemos_Gerona	Haas_1914
0	2_29	Frankfurt	1915	6.2	MS_small_A	Nuclear	Small	3510	F	1171	Other	Spain	Flix_Tarragona	Haas_1915
0	2_30	Frankfurt	1915	5.1	MS_small_A	Nuclear	Small	3510	F	1171	Other	Spain	Flix_Tarragona	Haas_1915
0	3_20	Frankfurt	1915	NA	MS_small_A	Nuclear	Small	6432	F	13	Germany	Germany	Obertshausen_Offenbach	1915-06-26
0	3_21	Frankfurt	1915	NA	MS_small_A	Nuclear	Small	6432	J	13	Germany	Germany	Obertshausen_Offenbach	1915-06-26
0	3_6	Frankfurt	1918	6.5	MS_small_A	Nuclear	Small	3511	F	1056	Other	Spain	Pobla_de_Segur_Lerida	Haas_1918
0	3_7	Frankfurt	1918	5.4	MS_small_A	Nuclear	Small	3511	F	1056	Other	Spain	Pobla_de_Segur_Lerida	Haas_1918
0	3_22	Frankfurt	1922	4	MS_small_A	Nuclear	Small	7354	J	93	Germany	Germany	Pfalz_Neustadt	Stellwaag_20.08.1922
0	2_2	Frankfurt	1926	5.1	MS_small_A	Nuclear	Small	815	F	2105	Other	Greece	Kreta	Rur/Roewer_1928
0	2_3	Frankfurt	1926	6.5	MS_small_A	Nuclear	Small	815	F	2105	Other	Greece	Kreta	Rur/Roewer_1929
0	2_4	Frankfurt	1928	NA	MS_small_A	Nuclear	Small	1366	F	859	Other	Hungary	Ungarn,_Strawatornya	Roewer_1928
0	3_26	Frankfurt	1931	3.6	MS_small_A	Nuclear	Small	5593	F	7	Germany	Germany	Schwanheim	Cürten_1931
0	5_24	Frankfurt	1933	5	MS_small_A	Nuclear	Small	61280	F	315	Germany	Germany	Dessau_Roßlau_Dellnau	S.J./Wiehle_1933
0	2_8	Frankfurt	1934	4.3	MS_small_A	Nuclear	Small	4337	F	424	Germany	Germany	Berlin	Roewer_1934
0	2_38	Frankfurt	1934	4.6	MS_small_A	Nuclear	Small	3513	F	27	Germany	Germany	Messeler_Parl,_Darmstadt	Haas_1934
1	2_40	Frankfurt	1935	4.5	MS_small_A	Nuclear	Small	3522	F	10	Germany	Germany	Offenbach,_Luhrwald	Zilch_1935
0	2_41	Frankfurt	1935	4.6	MS_small_A	Nuclear	Small	3522	F	10	Germany	Germany	Offenbach,_Luhrwald	Zilch_1935
1	2_42	Frankfurt	1935	4.9	MS_small_A	Nuclear	Small	3522	F	10	Germany	Germany	Offenbach,_Luhrwald	Zilch_1935
0	3_23	Frankfurt	1936	NA	MS_small_A	Nuclear	Small	5597	F	27	Germany	Germany	Scheftsheimer_Wiese_Darmstadt	Donien_1936
0	3_24	Frankfurt	1936	3.9	MS_small_A	Nuclear	Small	5597	F	27	Germany	Germany	Scheftsheimer_Wiese_Darmstadt	Donien_1936
1	3_25	Frankfurt	1936	4.2	MS_small_A	Nuclear	Small	5596	F	21	Germany	Germany	Taunus_Eppstein	9.9.1936_Hohorst
0	6_11	Frankfurt	1938	NA	MS_small_A	Nuclear	Small	1794	J	1111	Other	Italy	Sardinien	Roewer_1938
0	6_5	Frankfurt	1938	NA	MS_small_A	Nuclear	Small	1794	J	1111	Other	Italy	Sardinien	Roewer_1938
0	2_5	Frankfurt	1938	6	MS_small_A	Nuclear	Small	1794	F	1111	Other	Italy	Sardinien	Roewer_1938
0	2_6	Frankfurt	1938	5.1	MS_small_A	Nuclear	Small	1794	F	1111	Other	Italy	Sardinien	Roewer_1938
0	2_7	Frankfurt	1938	5.2	MS_small_A	Nuclear	Small	1794	F	1111	Other	Italy	Sardinien	Roewer_1938
0	6_1	Frankfurt	1938	NA	MS_small_A	Nuclear	Small	1794	J	1111	Other	Italy	Sardinien	Roewer_1938
0	6_10	Frankfurt	1938	NA	MS_small_A	Nuclear	Small	1794	J	1111	Other	Italy	Sardinien	Roewer_1938
0	6_12	Frankfurt	1938	NA	MS_small_A	Nuclear	Small	1794	J	1111	Other	Italy	Sardinien	Roewer_1938
0	6_13	Frankfurt	1938	NA	MS_small_A	Nuclear	Small	1794	J	1111	Other	Italy	Sardinien	Roewer_1938
0	6_14	Frankfurt	1938	NA	MS_small_A	Nuclear	Small	1794	J	1111	Other	Italy	Sardinien	Roewer_1938
1	6_15	Frankfurt	1938	NA	MS_small_A	Nuclear	Small	1794	J	1111	Other	Italy	Sardinien	Roewer_1938
0	6_16	Frankfurt	1938	NA	MS_small_A	Nuclear	Small	1794	J	1111	Other	Italy	Sardinien	Roewer_1938
0	6_2	Frankfurt	1938	NA	MS_small_A	Nuclear	Small	1794	J	1111	Other	Italy	Sardinien	Roewer_1938
1	6_3	Frankfurt	1938	NA	MS_small_A	Nuclear	Small	1794	J	1111	Other	Italy	Sardinien	Roewer_1938
0	6_4	Frankfurt	1938	NA	MS_small_A	Nuclear	Small	1794	J	1111	Other	Italy	Sardinien	Roewer_1938
0	6_6	Frankfurt	1938	NA	MS_small_A	Nuclear	Small	1794	J	1111	Other	Italy	Sardinien	Roewer_1938
0	6_7	Frankfurt	1938	NA	MS_small_A	Nuclear	Small	1794	J	1111	Other	Italy	Sardinien	Roewer_1938
0	6_8	Frankfurt	1938	NA	MS_small_A	Nuclear	Small	1794	J	1111	Other	Italy	Sardinien	Roewer_1938
0	6_9	Frankfurt	1938	NA	MS_small_A	Nuclear	Small	1794	J	1111	Other	Italy	Sardinien	Roewer_1938
0	2_14	Frankfurt	1940	4.4	MS_small_A	Nuclear	Small	5658	F	732	Other	Italy	Florenz	Roewer_1940
0	2_13	Frankfurt	1940	4.2	MS_small_A	Nuclear	Small	5658	F	732	Other	Italy	Florenz	Roewer_1940
0	2_10	Frankfurt	1942	4	MS_small_A	Nuclear	Small	1796	F	908	Other	France	Ostpyrenäen	Roewer_1942
0	2_11	Frankfurt	1942	3.4	MS_small_A	Nuclear	Small	1796	F	908	Other	France	Ostpyrenäen	Roewer_1942
0	2_12	Frankfurt	1942	3.6	MS_small_A	Nuclear	Small	1796	F	908	Other	France	Ostpyrenäen	Roewer_1942
0	2_9	Frankfurt	1942	4.2	MS_small_A	Nuclear	Small	1796	F	908	Other	France	Ostpyrenäen	Roewer_1942
0	3_43	Frankfurt	1942	4	MS_small_A	Nuclear	Small	5595	F	22	Germany	Germany	Taunus_Vockenhausen_b._Eppstein	Pape_11.8.1942
1	2_15	Frankfurt	1943	5.8	MS_small_A	Nuclear	Small	9009	F	596	Other	Macedonia	Macedonien_Ostrow_See	Irell/_Roewer_1943
1	2_16	Frankfurt	1943	5.6	MS_small_A	Nuclear	Small	9009	F	596	Other	Macedonia	Macedonien_Ostrow_See	Irell/_Roewer_1943
0	2_19	Frankfurt	1943	NA	MS_small_A	Nuclear	Small	8992	F	798	Other	France	Marseille	Roewer_1943
0	2_20	Frankfurt	1943	4.4	MS_small_A	Nuclear	Small	8992	F	798	Other	France	Marseille	Roewer_1943
1	2_21	Frankfurt	1943	3.5	MS_small_A	Nuclear	Small	8992	F	798	Other	France	Marseille	Roewer_1943
1	2_22	Frankfurt	1943	4.5	MS_small_A	Nuclear	Small	8992	F	798	Other	France	Marseille	Roewer_1943
0	3_34	Frankfurt	1948	NA	MS_small_A	Nuclear	Small	5850	F	121	Germany	Germany	Eifel_Herchenberg	Schuster_9.1948
1	3_29	Frankfurt	1948	4	MS_small_A	Nuclear	Small	6236	F	0	Germany	Germany	Frankfurt	Hesse,_Herbst_1948
1	3_30	Frankfurt	1948	4.3	MS_small_A	Nuclear	Small	5914	F	7	Germany	Germany	Schwanheim_am_Main	Hesse_15.9.1948
0	3_33	Frankfurt	1948	4	MS_small_A	Nuclear	Small	5773	F	17	Germany	Germany	Taunus_zw_Loßbach_und_Hofheim	Nothdurfth_23.09.1948
0	3_38	Frankfurt	1948	4.5	MS_small_A	Nuclear	Small	5772	F	7	Germany	Germany	Frankfurt_Eukheimer_Ried	Schuster_30.8.1948
0	3_40	Frankfurt	1948	3.8	MS_small_A	Nuclear	Small	5774	F	10	Germany	Germany	Sprendlingen_Offenbach	Neubecker_16.9.1948
0	3_31	Frankfurt	1949	3.2	MS_small_A	Nuclear	Small	6547	F	17	Germany	Germany	Taunus_Hofheim	Nothdurft_10.09.1949
0	3_32	Frankfurt	1949	4.5	MS_small_A	Nuclear	Small	6548	F	19	Germany	Germany	Taunus_Loßbach	Nothdurft_24.09.1949
0	3_35	Frankfurt	1949	2.8	MS_small_A	Nuclear	Small	6385	F	NA	Germany	Germany	Mönchsbruck	Hesse_7.7.1949
1	3_36	Frankfurt	1949	NA	MS_small_A	Nuclear	Small	6385	J	NA	Germany	Germany	Mönchsbruck	Hesse_7.7.1949
0	3_37	Frankfurt	1949	4.5	MS_small_A	Nuclear	Small	7498	F	27	Germany	Germany	Wetterau_Wisselsheim	Scherf_15.09.1949
0	3_39	Frankfurt	1949	4	MS_small_A	Nuclear	Small	6386	F	0	Germany	Germany	Frankfurt_Südfriedhof	Lerner_11.8.1949
0	3_41	Frankfurt	1949	3.3	MS_small_A	Nuclear	Small	6545	F	40	Germany	Germany	Odenwald_Wersau	Schnellbäcker_20.0.1949
0	3_42	Frankfurt	1949	3.3	MS_small_A	Nuclear	Small	6547	F	10	Germany	Germany	Höchst_a.M.	Bott_9.9.1949
0	3_44	Frankfurt	1950	4.8	MS_small_A	Nuclear	Small	7507	F	11	Germany	Germany	Taunus_Sulzbach	Millowitsch_31.07.1950
0	3_45	Frankfurt	1950	NA	MS_small_A	Nuclear	Small	7509	J	36	Germany	Germany	Wetterau_Niederweisel	Kraus_16.7.1950
0	4_10	Frankfurt	1950	3.9	MS_small_A	Nuclear	Small	7504	F	13	Germany	Germany	Hengsten_bei_Obertshausen	Zilch_9.8.1950
0	4_11	Frankfurt	1950	3.7	MS_small_A	Nuclear	Small	7504	F	13	Germany	Germany	Hengsten_bei_Obertshausen	Zilch_9.8.1950
1	4_12	Frankfurt	1950	4.5	MS_small_A	Nuclear	Small	7504	F	13	Germany	Germany	Hengsten_bei_Obertshausen	Zilch_9.8.1950
0	4_13	Frankfurt	1950	NA	MS_small_A	Nuclear	Small	7504	F	13	Germany	Germany	Hengsten_bei_Obertshausen	Zilch_9.8.1950
1	4_14	Frankfurt	1950	NA	MS_small_A	Nuclear	Small	7504	F	13	Germany	Germany	Hengsten_bei_Obertshausen	Zilch_9.8.1950
0	4_2	Frankfurt	1950	4.6	MS_small_A	Nuclear	Small	7503	F	106	Germany	Germany	Pfalz_Bürzweiler	Menges_3.8.1950
0	4_3	Frankfurt	1950	5	MS_small_A	Nuclear	Small	7535	F	17	Germany	Germany	Taunus_Lorsbacher_Tal_bei_Hofheim	Nothdurft_24.08.1950
0	4_4	Frankfurt	1950	3.8	MS_small_A	Nuclear	Small	7504	F	13	Germany	Germany	Hengsten_bei_Obertshausen	Zilch_9.8.1950
0	4_5	Frankfurt	1950	4.9	MS_small_A	Nuclear	Small	7504	F	13	Germany	Germany	Hengsten_bei_Obertshausen	Zilch_9.8.1950
0	4_6	Frankfurt	1950	4.9	MS_small_A	Nuclear	Small	7504	F	13	Germany	Germany	Hengsten_bei_Obertshausen	Zilch_9.8.1950
1	4_7	Frankfurt	1950	4.6	MS_small_A	Nuclear	Small	7504	F	13	Germany	Germany	Hengsten_bei_Obertshausen	Zilch_9.8.1950
1	4_8	Frankfurt	1950	3.9	MS_small_A	Nuclear	Small	7504	F	13	Germany	Germany	Hengsten_bei_Obertshausen	Zilch_9.8.1950
0	4_9	Frankfurt	1950	4.2	MS_small_A	Nuclear	Small	7504	F	13	Germany	Germany	Hengsten_bei_Obertshausen	Zilch_9.8.1950
1	5_1	Frankfurt	1950	NA	MS_small_A	Nuclear	Small	10143	F	47	Germany	Germany	Wächtersbach	Schuckart_1950/Braun
0	5_8	Frankfurt	1950	NA	MS_small_A	Nuclear	Small	10269	M	NA	Germany	Germany	Waldorf	Schnellb._09.07.1950/Braun_09.1957
0	4_28	Frankfurt	1951	5	MS_small_A	Nuclear	Small	10190	F	65	Germany	Germany	Lorch_am_Rhein	Schnellb._1951/Braun_09.1957
0	5_10	Frankfurt	1951	NA	MS_small_A	Nuclear	Small	10304	F	37	Germany	Germany	Kühkopf	Schnellb_07.1951/Braun_09.1957
1	5_11	Frankfurt	1951	NA	MS_small_A	Nuclear	Small	10304	F	37	Germany	Germany	Kühkopf	Schnellb_07.1951/Braun_09.1957
0	5_9	Frankfurt	1951	3.4	MS_small_A	Nuclear	Small	10304	F	37	Germany	Germany	Kühkopf	Schnellb_07.1951/Braun_09.1957
0	4_22	Frankfurt	1952	4.5	MS_small_A	Nuclear	Small	8351	F	898	Other	France	Corsica_Casamozza	Kahmann_23.9.1952/Schnellb.
1	5_2	Frankfurt	1952	4.7	MS_small_A	Nuclear	Small	8354	F	898	Other	France	Corsica_Col_de_Prato_980_m	Kahmann_23.09.1952/Schnellb.
0	3_46	Frankfurt	1952	4.5	MS_small_A	Nuclear	Small	8348	F	898	Other	France	Corsica_Casamozza	Kahmann_23.9.1952/Schnellb.
1	4_1	Frankfurt	1952	5.8	MS_small_A	Nuclear	Small	8349	F	898	Other	France	Corsica_Calacuccia,_1000-1500m	Kahmann_07.09.1952/Schnellb.
1	4_15	Frankfurt	1952	3.7	MS_small_A	Nuclear	Small	8355	F	898	Other	France	Corsica_Corte_400m_	Kahmann_15.9.1952/Schnellb.
0	4_16	Frankfurt	1952	4.8	MS_small_A	Nuclear	Small	8355	F	898	Other	France	Corsica_Corte_400m_	Kahmann_15.9.1952/Schnellb.
0	4_18	Frankfurt	1952	5.1	MS_small_A	Nuclear	Small	8353	F	898	Other	France	Corsica_Corte_400m_	Kahmann_17.9.1952/Schnellb.
0	4_19	Frankfurt	1952	4.1	MS_small_A	Nuclear	Small	8353	F	898	Other	France	Corsica_Corte_400m_	Kahmann_17.9.1952/Schnellb.
1	4_20	Frankfurt	1952	3.5	MS_small_A	Nuclear	Small	8353	F	898	Other	France	Corsica_Corte_400m_	Kahmann_17.9.1952/Schnellb.
1	4_21	Frankfurt	1952	4.8	MS_small_A	Nuclear	Small	8351	F	898	Other	France	Corsica_Casamozza	Kahmann_23.9.1952/Schnellb.
1	4_23	Frankfurt	1952	3.5	MS_small_A	Nuclear	Small	8352	F	898	Other	France	Corsica_Ponte_Lecchia_185_m	Kahmann_18.09.1952/
1	5_3	Frankfurt	1952	NA	MS_small_A	Nuclear	Small	8354	F	898	Other	France	Corsica_Col_de_Prato_980_m	Kahmann_23.09.1952/Schnellb.
1	5_7	Frankfurt	1952	5.4	MS_small_A	Nuclear	Small	8350	F	898	Other	France	Corsica_Lumio_Calenzana_30_m	Kahmann_14.09.1952/Schnellb.
0	2_17	Frankfurt	1953	NA	MS_small_A	Nuclear	Small	10724	F	4335	Other	Iran	Iran,_Maharlu_See	Loeffler/Roewer_1953
0	2_18	Frankfurt	1953	NA	MS_small_A	Nuclear	Small	10729	F	4335	Other	Iran	Iran,_Maharlu_See	Loeffler/Roewer_1953
0	4_29	Frankfurt	1953	NA	MS_small_A	Nuclear	Small	8423	F	1110	Other	Spain	Spanien_Casteldefels	Eng_09.10.1953/Schnellb.
0	5_6	Frankfurt	1953	6.2	MS_small_A	Nuclear	Small	8422	F	1093	Other	Spain	Barcelona_500_m	19614/Schnellb.
1	4_17	Frankfurt	1954	6	MS_small_A	Nuclear	Small	9523	F	1111	Other	Italy	Sardinien_bei_Oschiri_400_m_	Kahmann_4.9.1954/Kraus
1	4_25	Frankfurt	1954	6.5	MS_small_A	Nuclear	Small	8810	F	1111	Other	Italy	Sardinien_Olbia	Kahmann_01.09.1954/Kraus
1	4_26	Frankfurt	1954	5.7	MS_small_A	Nuclear	Small	8810	F	1111	Other	Italy	Sardinien_Olbia	Kahmann_01.09.1954/Kraus
1	4_27	Frankfurt	1954	6	MS_small_A	Nuclear	Small	8811	F	1111	Other	Italy	Sardinien_Tempio	Kahmann_09.09.1954/Kraus
0	4_30	Frankfurt	1957	NA	MS_small_A	Nuclear	Small	10168	F	7	Germany	Germany	Schwanheim	Schnellb._/Braun_09.1957
1	5_4	Frankfurt	1957	4	MS_small_A	Nuclear	Small	9931	F	41	Germany	Germany	Mühlberg_bei_Niederkleen	Arzt_30.08.1953/Braun_27.06.1957
1	5_5	Frankfurt	1957	5.2	MS_small_A	Nuclear	Small	10480	F	671	Other	Croatia	Istrien_Rovinj	Braun_08.1956/Kraus_1957
0	3_15	Frankfurt	1960	6	MS_small_A	Nuclear	Small	3596	F	707	Other	France	Süd_Frankreich_Camargue	F._König_9.1960/Kraus_1960
1	3_16	Frankfurt	1960	6.2	MS_small_A	Nuclear	Small	3596	F	707	Other	France	Süd_Frankreich_Camargue	F._König_9.1960/Kraus_1960
1	3_17	Frankfurt	1960	NA	MS_small_A	Nuclear	Small	3596	F	707	Other	France	Süd_Frankreich_Camargue	F._König_9.1960/Kraus_1960
0	3_18	Frankfurt	1960	NA	MS_small_A	Nuclear	Small	3596	F	707	Other	France	Süd_Frankreich_Camargue	F._König_9.1960/Kraus_1960
0	3_13	Frankfurt	NA	2.9	MS_small_A	Nuclear	Small	5591	F	1	Germany	Germany	Frankfurt_Eschenheimer_Tor	von_Heyden
0	3_14	Frankfurt	NA	3.9	MS_small_A	Nuclear	Small	5591	F	1	Germany	Germany	Frankfurt_Eschenheimer_Tor	von_Heyden
0	5_15	Frankfurt	NA	2.9	MS_small_A	Nuclear	Small	61272	F	315	Germany	Germany	Dessau,_Berlin	Dr._W./H._Wiehle
1	5_16	Frankfurt	NA	3.2	MS_small_A	Nuclear	Small	61272	F	315	Germany	Germany	Dessau,_Berlin	Dr._W./H._Wiehle
0	5_21	Frankfurt	NA	2.7	MS_small_A	Nuclear	Small	61272	F	315	Germany	Germany	Dessau,_Berlin	Dr._W./H._Wiehle
0	5_17	Frankfurt	NA	2.6	MS_small_A	Nuclear	Small	61272	F	315	Germany	Germany	Dessau,_Berlin	Dr._W./H._Wiehle
1	5_18	Frankfurt	NA	3	MS_small_A	Nuclear	Small	61272	F	315	Germany	Germany	Dessau,_Berlin	Dr._W./H._Wiehle
0	5_19	Frankfurt	NA	2.3	MS_small_A	Nuclear	Small	61272	F	315	Germany	Germany	Dessau,_Berlin	Dr._W./H._Wiehle
0	5_20	Frankfurt	NA	2.7	MS_small_A	Nuclear	Small	61272	F	315	Germany	Germany	Dessau,_Berlin	Dr._W./H._Wiehle
0	5_22	Frankfurt	NA	2.6	MS_small_A	Nuclear	Small	61272	F	315	Germany	Germany	Dessau,_Berlin	Dr._W./H._Wiehle
0	5_23	Frankfurt	NA	3.1	MS_small_A	Nuclear	Small	61272	F	315	Germany	Germany	Dessau,_Berlin	Dr._W./H._Wiehle
0	3_5	Frankfurt	NA	NA	MS_small_A	Nuclear	Small	3516	J	0	Germany	Germany	Frankfurt	van_Heyden
0	2_34	Frankfurt	NA	NA	MS_small_A	Nuclear	Small	31604	F	11155	Other	Indonesia	Java	Strand
0	3_27	Frankfurt	NA	NA	MS_small_A	Nuclear	Small	5592	F	7	Germany	Germany	Schwanheim_am_Main	NA
0	3_28	Frankfurt	NA	NA	MS_small_A	Nuclear	Small	5592	F	7	Germany	Germany	Schwanheim_am_Main	NA
0	5_14	Frankfurt	NA	NA	MS_small_A	Nuclear	Small	61135	M	2856	Other	Lebanon	Libanon	/Jäger_2010
0	6_32	Frankfurt	NA	NA	MS_small_A	Nuclear	Small	61138	F	3701	Other	Iran	Iran_Coast_of_Caspian_Sea	/Jäger_2010
0	11_5	Berlin	1820	7.5	MS_small_B	Nuclear	Small	484	F	2821	Other	Syria	Syria	Ehrenberg
0	11_6	Berlin	1820	7.5	MS_small_B	Nuclear	Small	484	F	2821	Other	Syria	Syria	Ehrenberg
0	11_7	Berlin	1820	7.2	MS_small_B	Nuclear	Small	484	F	2821	Other	Syria	Syria	Ehrenberg
0	11_8	Berlin	1820	NA	MS_small_B	Nuclear	Small	484	J	2821	Other	Syria	Syria	Ehrenberg
0	8_11	Berlin	1825	NA	MS_small_B	Nuclear	Small	484	J	2821	Other	Syria	Syria	Ehrenberg
0	8_27	Berlin	1825	NA	MS_small_B	Nuclear	Small	484	J	2821	Other	Syria	Syria	Ehrenberg
0	8_28	Berlin	1825	NA	MS_small_B	Nuclear	Small	484	J	2821	Other	Syria	Syria	Ehrenberg
0	8_29	Berlin	1825	NA	MS_small_B	Nuclear	Small	484	J	2821	Other	Syria	Syria	Ehrenberg
0	9_44	Berlin	1846	5.8	MS_small_B	Nuclear	Small	13030	F	1685	Other	Italy	Taurus_Sizilien	Holz
1	11_45	Berlin	1897	4	MS_small_B	Nuclear	Small	13085	F	9	Germany	Germany	Tegel	NA
0	7_2	Berlin	1897	5.2	MS_small_B	Nuclear	Small	13027	F	2046	Other	Turkey	Asia_Minor_Gülek	Holtz
1	7_8	Berlin	1899	3.9	MS_small_B	Nuclear	Small	13022	F	828	Other	Croatia	Rovigno_Campagne	Müggeb.
1	7_7	Berlin	1899	4	MS_small_B	Nuclear	Small	13022	F	828	Other	Croatia	Rovigno_Campagne	Müggeb.
1	7_14	Berlin	1900	NA	MS_small_B	Nuclear	Small	13023	F	3108	Other	Azerbaidshan	Lenkorau	Karsch
1	7_11	Berlin	1900	NA	MS_small_B	Nuclear	Small	13023	F	3108	Other	Azerbaidshan	Lenkorau	Karsch
1	9_4	Berlin	1900	NA	MS_small_B	Nuclear	Small	13023	F	3108	Other	Azerbaidshan	Lenkorau	Karsch
1	7_10	Berlin	1900	NA	MS_small_B	Nuclear	Small	13023	F	3108	Other	Azerbaidshan	Lenkorau	Karsch
0	9_2	Berlin	1900	NA	MS_small_B	Nuclear	Small	13023	F	3108	Other	Azerbaidshan	Lenkorau	Karsch
1	9_5	Berlin	1900	NA	MS_small_B	Nuclear	Small	13023	F	3108	Other	Azerbaidshan	Lenkorau	Karsch
1	7_12	Berlin	1900	NA	MS_small_B	Nuclear	Small	13023	F	3108	Other	Azerbaidshan	Lenkorau	Karsch
1	7_13	Berlin	1900	NA	MS_small_B	Nuclear	Small	13023	F	3108	Other	Azerbaidshan	Lenkorau	Karsch
1	7_15	Berlin	1900	NA	MS_small_B	Nuclear	Small	13023	J	3108	Other	Azerbaidshan	Lenkorau	Karsch
1	7_9	Berlin	1900	NA	MS_small_B	Nuclear	Small	13023	F	3108	Other	Azerbaidshan	Lenkorau	Karsch
1	9_1	Berlin	1900	NA	MS_small_B	Nuclear	Small	13023	J	3108	Other	Azerbaidshan	Lenkorau	Karsch
1	9_3	Berlin	1900	NA	MS_small_B	Nuclear	Small	13023	F	3108	Other	Azerbaidshan	Lenkorau	Karsch
1	10_8	Berlin	1901	NA	MS_small_B	Nuclear	Small	13040	J	2498	Other	Georgia	Transkaspien_oder_Kaukasus	Heymons_&_Samter_
1	10_10	Berlin	1901	NA	MS_small_B	Nuclear	Small	13040	F	2498	Other	Georgia	Transkaspien_oder_Kaukasus	Heymons_&_Samter_
1	10_9	Berlin	1901	NA	MS_small_B	Nuclear	Small	13040	J	2498	Other	Georgia	Transkaspien_oder_Kaukasus	Heymons_&_Samter_
0	9_40	Berlin	1902	NA	MS_small_B	Nuclear	Small	13033	F	2713	Other	Russia	Kaukasus_Tamir_Schau_Schura	Haymons
1	10_46	Berlin	1902	NA	MS_small_B	Nuclear	Small	13038	F	828	Other	Croatia	Rovigno	Büllener
1	9_45	Berlin	1902	NA	MS_small_B	Nuclear	Small	13038	J	828	Other	Croatia	Rovigno	Büllener
0	9_46	Berlin	1902	4.6	MS_small_B	Nuclear	Small	13038	F	828	Other	Croatia	Rovigno	Büllener
1	10_24	Berlin	1903	NA	MS_small_B	Nuclear	Small	13050	F	4195	Other	Uzbekistan	Kata_Kurgan_	Erich_Zoffmann
1	10_25	Berlin	1903	NA	MS_small_B	Nuclear	Small	13050	F	4195	Other	Uzbekistan	Kata_Kurgan_	Erich_Zoffmann
1	10_26	Berlin	1903	NA	MS_small_B	Nuclear	Small	13056	F	4195	Other	Uzbekistan	Kata_Kurgan_	Erich_Zoffmann
1	10_27	Berlin	1903	NA	MS_small_B	Nuclear	Small	13056	F	4195	Other	Uzbekistan	Kata_Kurgan_	Erich_Zoffmann
1	10_34	Berlin	1903	NA	MS_small_B	Nuclear	Small	13049	F	4195	Other	Uzbekistan	Kata_Kurgan_	Erich_Zoffmann
0	10_35	Berlin	1903	NA	MS_small_B	Nuclear	Small	13049	F	4195	Other	Uzbekistan	Kata_Kurgan_	Erich_Zoffmann
1	11_44	Berlin	1903	4.2	MS_small_B	Nuclear	Small	13083	F	21	Other	Uzbekistan	Müggelsee	NA
1	8_18	Berlin	1903	NA	MS_small_B	Nuclear	Small	13047	F	4195	Other	Uzbekistan	Kata_Kurgan_	Erich_Zoffmann
1	8_19	Berlin	1903	NA	MS_small_B	Nuclear	Small	13047	F	4195	Other	Uzbekistan	Kata_Kurgan_	Erich_Zoffmann
1	8_20	Berlin	1903	NA	MS_small_B	Nuclear	Small	13048	F	4195	Other	Uzbekistan	Kata_Kurgan_	Erich_Zoffmann
1	8_21	Berlin	1903	NA	MS_small_B	Nuclear	Small	13048	F	4195	Other	Uzbekistan	Kata_Kurgan_	Erich_Zoffmann
0	10_15	Berlin	1904	NA	MS_small_B	Nuclear	Small	13060	F	9042	Other	Taiwan	Formosa_Pilam	Haberer_
0	10_16	Berlin	1904	NA	MS_small_B	Nuclear	Small	13060	F	9042	Other	Taiwan	Formosa_Pilam	Haberer_
0	10_17	Berlin	1904	NA	MS_small_B	Nuclear	Small	13060	F	9042	Other	Taiwan	Formosa_Pilam	Haberer_
0	10_18	Berlin	1904	NA	MS_small_B	Nuclear	Small	13060	F	9042	Other	Taiwan	Formosa_Pilam	Haberer_
0	10_21	Berlin	1904	NA	MS_small_B	Nuclear	Small	13060	F	9042	Other	Taiwan	Formosa_Pilam	Haberer_
0	10_22	Berlin	1904	NA	MS_small_B	Nuclear	Small	13060	F	9042	Other	Taiwan	Formosa_Pilam	Haberer_
0	8_15	Berlin	1904	NA	MS_small_B	Nuclear	Small	13060	F	9042	Other	Taiwan	Formosa_Pilam	Haberer_
0	10_19	Berlin	1904	NA	MS_small_B	Nuclear	Small	13060	F	9042	Other	Taiwan	Formosa_Pilam	Haberer_
0	10_20	Berlin	1904	NA	MS_small_B	Nuclear	Small	13060	F	9042	Other	Taiwan	Formosa_Pilam	Haberer_
0	8_13	Berlin	1904	NA	MS_small_B	Nuclear	Small	13060	F	9042	Other	Taiwan	Formosa_Pilam	Haberer_
0	8_14	Berlin	1904	NA	MS_small_B	Nuclear	Small	13060	F	9042	Other	Taiwan	Formosa_Pilam	Haberer_
0	8_16	Berlin	1904	NA	MS_small_B	Nuclear	Small	13060	F	9042	Other	Taiwan	Formosa_Pilam	Haberer_
0	8_17	Berlin	1904	NA	MS_small_B	Nuclear	Small	13060	F	9042	Other	Taiwan	Formosa_Pilam	Haberer_
1	13_4	Berlin	1905	4.4	MS_small_B	Nuclear	Small	13080	F	563	Germany	Germany	bei_Trier	Rübesaamen
0	10_36	Berlin	1905	NA	MS_small_B	Nuclear	Small	13061	F	7907	Other	China	Kiautschau_Tsingtau	Glaue
0	10_37	Berlin	1905	NA	MS_small_B	Nuclear	Small	13061	F	7907	Other	China	Kiautschau_Tsingtau	Glaue
0	10_38	Berlin	1905	NA	MS_small_B	Nuclear	Small	13061	F	7907	Other	China	Kiautschau_Tsingtau	Glaue
0	10_39	Berlin	1905	NA	MS_small_B	Nuclear	Small	13061	F	7907	Other	China	Kiautschau_Tsingtau	Glaue
0	10_40	Berlin	1905	NA	MS_small_B	Nuclear	Small	13061	F	7907	Other	China	Kiautschau_Tsingtau	Glaue
0	10_41	Berlin	1905	NA	MS_small_B	Nuclear	Small	13061	F	7907	Other	China	Kiautschau_Tsingtau	Glaue
0	10_42	Berlin	1905	NA	MS_small_B	Nuclear	Small	13061	F	7907	Other	China	Kiautschau_Tsingtau	Glaue
0	10_43	Berlin	1905	NA	MS_small_B	Nuclear	Small	13061	F	7907	Other	China	Kiautschau_Tsingtau	Glaue
0	10_44	Berlin	1905	NA	MS_small_B	Nuclear	Small	13061	F	7907	Other	China	Kiautschau_Tsingtau	Glaue
1	10_45	Berlin	1905	NA	MS_small_B	Nuclear	Small	13061	F	7907	Other	China	Kiautschau_Tsingtau	Glaue
0	11_1	Berlin	1905	NA	MS_small_B	Nuclear	Small	13061	F	7907	Other	China	Kiautschau_Tsingtau	Glaue
0	11_2	Berlin	1905	NA	MS_small_B	Nuclear	Small	13061	F	7907	Other	China	Kiautschau_Tsingtau	Glaue
0	11_3	Berlin	1905	NA	MS_small_B	Nuclear	Small	13061	F	7907	Other	China	Kiautschau_Tsingtau	Glaue
1	11_4	Berlin	1905	NA	MS_small_B	Nuclear	Small	13061	F	7907	Other	China	Kiautschau_Tsingtau	Glaue
0	8_22	Berlin	1905	NA	MS_small_B	Nuclear	Small	13061	F	7907	Other	China	Kiautschau_Tsingtau	Glaue
0	8_23	Berlin	1905	NA	MS_small_B	Nuclear	Small	13061	F	7907	Other	China	Kiautschau_Tsingtau	Glaue
0	8_24	Berlin	1905	NA	MS_small_B	Nuclear	Small	13061	F	7907	Other	China	Kiautschau_Tsingtau	Glaue
0	8_25	Berlin	1905	NA	MS_small_B	Nuclear	Small	13061	F	7907	Other	China	Kiautschau_Tsingtau	Glaue
0	8_26	Berlin	1905	NA	MS_small_B	Nuclear	Small	13061	F	7907	Other	China	Kiautschau_Tsingtau	Glaue
1	10_23	Berlin	1906	NA	MS_small_B	Nuclear	Small	13059	F	4451	Other	Uzbekistan	Hochbucharaa_Patta_hissar_bei_termes	Ryssel_
0	11_34	Berlin	1906	NA	MS_small_B	Nuclear	Small	13078	F	62	Germany	Germany	Kotzen	Zimmermann
1	9_26	Berlin	1906	5.9	MS_small_B	Nuclear	Small	13031	F	737	Other	Italy	Trient_	NA
1	9_27	Berlin	1906	NA	MS_small_B	Nuclear	Small	13031	M	737	Other	Italy	Trient_	NA
0	11_39	Berlin	1909	3.3	MS_small_B	Nuclear	Small	13084	F	29	Germany	Germany	Königswusterhausen	Bäume
1	9_35	Berlin	1912	NA	MS_small_B	Nuclear	Small	13039	J	1419	Other	Italy	Sardinien_Monti_del_Carmagenta	Krauß
0	9_37	Berlin	1912	NA	MS_small_B	Nuclear	Small	13039	J	1419	Other	Italy	Sardinien_Monti_del_Carmagenta	Krauß
0	10_11	Berlin	1912	NA	MS_small_B	Nuclear	Small	13035	F	1419	Other	Italy	Sardinien_Sorgonj	Krauß
0	10_12	Berlin	1912	5.4	MS_small_B	Nuclear	Small	13035	F	1419	Other	Italy	Sardinien_Sorgonj	Krauß
0	10_13	Berlin	1912	NA	MS_small_B	Nuclear	Small	13035	F	1419	Other	Italy	Sardinien_Sorgonj	Krauß
0	10_14	Berlin	1912	4.3	MS_small_B	Nuclear	Small	13035	F	1419	Other	Italy	Sardinien_Sorgonj	Krauß
1	7_6	Berlin	1912	4.5	MS_small_B	Nuclear	Small	13026	F	806	Other	Croatia	Finn_Bucari	Ramme
0	9_28	Berlin	1912	NA	MS_small_B	Nuclear	Small	13039	F	1419	Other	Italy	Sardinien_Monti_del_Carmagenta	Krauß
0	9_29	Berlin	1912	NA	MS_small_B	Nuclear	Small	13039	F	1419	Other	Italy	Sardinien_Monti_del_Carmagenta	Krauß
0	9_30	Berlin	1912	NA	MS_small_B	Nuclear	Small	13039	F	1419	Other	Italy	Sardinien_Monti_del_Carmagenta	Krauß
0	9_31	Berlin	1912	NA	MS_small_B	Nuclear	Small	13039	J	1419	Other	Italy	Sardinien_Monti_del_Carmagenta	Krauß
0	9_32	Berlin	1912	NA	MS_small_B	Nuclear	Small	13039	J	1419	Other	Italy	Sardinien_Monti_del_Carmagenta	Krauß
0	9_33	Berlin	1912	NA	MS_small_B	Nuclear	Small	13039	J	1419	Other	Italy	Sardinien_Monti_del_Carmagenta	Krauß
0	9_34	Berlin	1912	NA	MS_small_B	Nuclear	Small	13039	J	1419	Other	Italy	Sardinien_Monti_del_Carmagenta	Krauß
0	9_36	Berlin	1912	NA	MS_small_B	Nuclear	Small	13039	J	1419	Other	Italy	Sardinien_Monti_del_Carmagenta	Krauß
0	9_38	Berlin	1912	NA	MS_small_B	Nuclear	Small	13039	J	1419	Other	Italy	Sardinien_Monti_del_Carmagenta	Krauß
0	9_39	Berlin	1912	NA	MS_small_B	Nuclear	Small	13039	J	1419	Other	Italy	Sardinien_Monti_del_Carmagenta	Krauß
0	10_5	Berlin	1916	5	MS_small_B	Nuclear	Small	13034	F	797	Other	France	Noyen_NW_Frankreich	Prof._Welzkow
1	10_6	Berlin	1916	4.6	MS_small_B	Nuclear	Small	13034	F	797	Other	France	Noyen_NW_Frankreich	Prof._Welzkow
1	10_7	Berlin	1916	NA	MS_small_B	Nuclear	Small	13034	J	797	Other	France	Noyen_NW_Frankreich	Prof._Welzkow
0	9_43	Berlin	1916	NA	MS_small_B	Nuclear	Small	13037	M	797	Other	France	Noyen_NW_Frankreich	Prof._Welzkow
0	10_4	Berlin	1918	NA	MS_small_B	Nuclear	Small	13032	F	1242	Other	Romania	Transsylv._Alpen_Mogura_Odobesti_500-600m	P._Schulze
0	10_3	Berlin	1918	NA	MS_small_B	Nuclear	Small	13032	F	1242	Other	Romania	Transsylv._Alpen_Mogura_Odobesti_500-600m	P._Schulze
1	11_33	Berlin	1919	4.5	MS_small_B	Nuclear	Small	13086	F	11	Germany	Germany	Grunewald_Havel	Ulrich
1	11_17	Berlin	1923	3.2	MS_small_B	Nuclear	Small	13079	F	26	Germany	Germany	Erkener_Löcknitzer_Wiesen	Ude
1	11_18	Berlin	1923	NA	MS_small_B	Nuclear	Small	13079	M	26	Germany	Germany	Erkener_Löcknitzer_Wiesen	Ude
1	13_24	Berlin	1924	NA	MS_small_B	Nuclear	Small	14263	F	NA	NA	NA	Umgebung_von_Koldsz	Bück
0	13_25	Berlin	1924	NA	MS_small_B	Nuclear	Small	14263	F	NA	NA	NA	Umgebung_von_Koldsz	Bück
1	13_11	Berlin	1926	4.1	MS_small_B	Nuclear	Small	13089	F	26	Germany	Germany	Erkener	Ude
1	13_12	Berlin	1926	3.4	MS_small_B	Nuclear	Small	13089	F	26	Germany	Germany	Erkener	Ude
1	13_13	Berlin	1926	NA	MS_small_B	Nuclear	Small	13089	J	26	Germany	Germany	Erkener	Ude
0	13_22	Berlin	1926	5.51	MS_small_B	Nuclear	Small	9269	F	802	Other	Croatia	Süd_Istrien_Abbazia_	Enderlein_
1	11_27	Berlin	1927	3.6	MS_small_B	Nuclear	Small	13066	F	26	Germany	Germany	Erkener_bei_Berlin	Ude
1	11_28	Berlin	1927	NA	MS_small_B	Nuclear	Small	13066	M	26	Germany	Germany	Erkener_bei_Berlin	Ude
1	11_29	Berlin	1927	NA	MS_small_B	Nuclear	Small	13066	M	26	Germany	Germany	Erkener_bei_Berlin	Ude
1	13_19	Berlin	1928	NA	MS_small_B	Nuclear	Small	13088	F	26	Germany	Germany	Erkener	Ude
1	11_19	Berlin	1928	4.1	MS_small_B	Nuclear	Small	13082	F	430	Germany	Germany	Offenbach_am_main_	Vogt
1	13_14	Berlin	1928	3.7	MS_small_B	Nuclear	Small	13088	F	26	Germany	Germany	Erkener	Ude
1	13_15	Berlin	1928	NA	MS_small_B	Nuclear	Small	13088	J	26	Germany	Germany	Erkener	Ude
1	13_16	Berlin	1928	3	MS_small_B	Nuclear	Small	13088	F	26	Germany	Germany	Erkener	Ude
1	13_17	Berlin	1928	NA	MS_small_B	Nuclear	Small	13088	J	26	Germany	Germany	Erkener	Ude
1	13_18	Berlin	1928	3.4	MS_small_B	Nuclear	Small	13088	F	26	Germany	Germany	Erkener	Ude
1	13_20	Berlin	1928	3.3	MS_small_B	Nuclear	Small	13088	F	26	Germany	Germany	Erkener	Ude
1	13_33	Berlin	1929	3.37	MS_small_B	Nuclear	Small	9309	F	26	Germany	Germany	Fangschleuse_Erkener	Ude
1	13_43	Berlin	1929	2.89	MS_small_B	Nuclear	Small	9307	F	26	Germany	Germany	Fangschleuse_Erkener	Ude
1	13_45	Berlin	1929	3.7	MS_small_B	Nuclear	Small	9307	F	26	Germany	Germany	Fangschleuse_Erkener	Ude
1	13_30	Berlin	1929	3.22	MS_small_B	Nuclear	Small	9309	F	26	Germany	Germany	Fangschleuse_Erkener	Ude
1	13_31	Berlin	1929	2.89	MS_small_B	Nuclear	Small	9309	F	26	Germany	Germany	Fangschleuse_Erkener	Ude
1	13_32	Berlin	1929	2.68	MS_small_B	Nuclear	Small	9309	F	26	Germany	Germany	Fangschleuse_Erkener	Ude
1	13_34	Berlin	1929	3.81	MS_small_B	Nuclear	Small	9306	F	26	Germany	Germany	Fangschleuse_Erkener	Ude
1	13_35	Berlin	1929	2.97	MS_small_B	Nuclear	Small	9306	F	26	Germany	Germany	Fangschleuse_Erkener	Ude
1	13_36	Berlin	1929	2.61	MS_small_B	Nuclear	Small	9306	F	26	Germany	Germany	Fangschleuse_Erkener	Ude
1	13_37	Berlin	1929	3.47	MS_small_B	Nuclear	Small	9306	F	26	Germany	Germany	Fangschleuse_Erkener	Ude
1	13_38	Berlin	1929	3.35	MS_small_B	Nuclear	Small	9306	F	26	Germany	Germany	Fangschleuse_Erkener	Ude
1	13_39	Berlin	1929	3	MS_small_B	Nuclear	Small	9306	F	26	Germany	Germany	Fangschleuse_Erkener	Ude
1	13_40	Berlin	1929	3.31	MS_small_B	Nuclear	Small	9306	F	26	Germany	Germany	Fangschleuse_Erkener	Ude
1	13_41	Berlin	1929	2.61	MS_small_B	Nuclear	Small	9307	F	26	Germany	Germany	Fangschleuse_Erkener	Ude
1	13_42	Berlin	1929	3.39	MS_small_B	Nuclear	Small	9307	F	26	Germany	Germany	Fangschleuse_Erkener	Ude
1	13_44	Berlin	1929	3.1	MS_small_B	Nuclear	Small	9307	F	26	Germany	Germany	Fangschleuse_Erkener	Ude
1	13_46	Berlin	1929	3.22	MS_small_B	Nuclear	Small	9307	F	26	Germany	Germany	Fangschleuse_Erkener	Ude
1	13_26	Berlin	1930	4.97	MS_small_B	Nuclear	Small	14264	F	1211	Other	France	Corsica_Piarea	Schulze
1	13_27	Berlin	1930	3.81	MS_small_B	Nuclear	Small	14264	F	1211	Other	France	Corsica_Piarea	Schulze
1	13_28	Berlin	1930	3.85	MS_small_B	Nuclear	Small	14264	F	1211	Other	France	Corsica_Piarea	Schulze
1	13_29	Berlin	1930	3.48	MS_small_B	Nuclear	Small	14264	F	1211	Other	France	Corsica_Piarea	Schulze
0	9_42	Berlin	1931	4.8	MS_small_B	Nuclear	Small	13042	F	639	Germany	Germany	Freiburg_im_Breisgau	Kracht
1	11_37	Berlin	1935	6.1	MS_small_B	Nuclear	Small	13092	F	135	Germany	Germany	Bötzener_Wiesen	Preuße
1	11_38	Berlin	1935	4.7	MS_small_B	Nuclear	Small	13092	F	135	Germany	Germany	Bötzener_Wiesen	Preuße
0	11_46	Berlin	1935	4.8	MS_small_B	Nuclear	Small	13091	F	41	Germany	Germany	Caputh	Sick
1	13_1	Berlin	1935	4	MS_small_B	Nuclear	Small	13069	F	24	Germany	Germany	Genshagener_Forst	Ehlers
0	13_2	Berlin	1935	4.1	MS_small_B	Nuclear	Small	13069	F	24	Germany	Germany	Genshagener_Forst	Ehlers
1	13_3	Berlin	1935	3.2	MS_small_B	Nuclear	Small	13069	F	24	Germany	Germany	Genshagener_Forst	Ehlers
1	11_22	Berlin	1936	NA	MS_small_B	Nuclear	Small	13068	M	20	Germany	Germany	Östlich_Großbeeren	Ehlers
1	11_23	Berlin	1936	NA	MS_small_B	Nuclear	Small	13068	M	20	Germany	Germany	Östlich_Großbeeren	Ehlers
1	11_21	Berlin	1936	NA	MS_small_B	Nuclear	Small	13068	J	20	Germany	Germany	Östlich_Großbeeren	Ehlers
1	13_10	Berlin	1936	NA	MS_small_B	Nuclear	Small	13073	J	86	Germany	Germany	Ruhlsdorf	Ehlers
1	13_8	Berlin	1936	NA	MS_small_B	Nuclear	Small	13073	J	86	Germany	Germany	Ruhlsdorf	Ehlers
1	13_9	Berlin	1936	NA	MS_small_B	Nuclear	Small	13073	J	86	Germany	Germany	Ruhlsdorf	Ehlers
1	11_20	Berlin	1936	3.8	MS_small_B	Nuclear	Small	13068	F	20	Germany	Germany	Östlich_Großbeeren	Ehlers
1	11_31	Berlin	1937	4	MS_small_B	Nuclear	Small	13076	F	21	Germany	Germany	Krumme_Laake_Müggeheim	Ehlers
0	11_43	Berlin	1937	NA	MS_small_B	Nuclear	Small	13077	M	65	Germany	Germany	Röddelin_Mahlgast_See	Ehlers
1	11_24	Berlin	1937	NA	MS_small_B	Nuclear	Small	13067	F	19	Germany	Germany	Summt_	Ehlers
1	11_25	Berlin	1937	2.8	MS_small_B	Nuclear	Small	13067	F	19	Germany	Germany	Summt_	Ehlers
1	11_26	Berlin	1937	3	MS_small_B	Nuclear	Small	13067	F	19	Germany	Germany	Summt_	Ehlers
1	11_30	Berlin	1937	4	MS_small_B	Nuclear	Small	13071	F	NA	Germany	Germany	Höpenberge	Ehlers
1	11_32	Berlin	1937	3.3	MS_small_B	Nuclear	Small	13076	F	21	Germany	Germany	Krumme_Laake_Müggeheim	Ehlers
1	11_35	Berlin	1937	4.5	MS_small_B	Nuclear	Small	13072	F	66	Germany	Germany	Klosterwadle_Uckermark	Ehlers
1	11_36	Berlin	1937	3.2	MS_small_B	Nuclear	Small	13072	F	66	Germany	Germany	Klosterwadle_Uckermark	Ehlers
1	11_40	Berlin	1937	3.5	MS_small_B	Nuclear	Small	13077	F	65	Germany	Germany	Röddelin_Mahlgast_See	Ehlers
0	11_41	Berlin	1937	3.5	MS_small_B	Nuclear	Small	13077	F	65	Germany	Germany	Röddelin_Mahlgast_See	Ehlers
1	11_42	Berlin	1937	NA	MS_small_B	Nuclear	Small	13077	M	65	Germany	Germany	Röddelin_Mahlgast_See	Ehlers
1	13_5	Berlin	1937	NA	MS_small_B	Nuclear	Small	13075	M	23	Germany	Germany	Schmöckwitz_Torfmoor	Ehlers
1	13_6	Berlin	1937	3	MS_small_B	Nuclear	Small	13075	F	23	Germany	Germany	Schmöckwitz_Torfmoor	Ehlers
0	13_7	Berlin	1937	NA	MS_small_B	Nuclear	Small	13074	J	19	Germany	Germany	Tegeler_Forst_Hennigsdorf	Ehlers
1	13_23	Berlin	1960	4.4	MS_small_B	Nuclear	Small	14696	F	113	Germany	Germany	Oberer_Finkensee	NA
0	7_3	Berlin	1963	NA	MS_small_B	Nuclear	Small	NA	F	1203	Other	Ukraine	Kaukasus_No.3_Kiew_Desna	Crome
1	7_5	Berlin	1963	NA	MS_small_B	Nuclear	Small	NA	F	1203	Other	Ukraine	Kaukasus_No.3_Kiew_Desna	Crome
1	7_4	Berlin	1963	NA	MS_small_B	Nuclear	Small	NA	F	1203	Other	Ukraine	Kaukasus_No.3_Kiew_Desna	Crome
0	9_25	Berlin	NA	NA	MS_small_B	Nuclear	Small	13021	J	1737	Other	Turkey	Konstantinopel	Gottwald
0	8_1	Berlin	NA	NA	MS_small_B	Nuclear	Small	13024	J	2216	Other	Russia	Sarepta	NA
0	8_2	Berlin	NA	NA	MS_small_B	Nuclear	Small	13024	F	2216	Other	Russia	Sarepta	NA
0	8_3	Berlin	NA	NA	MS_small_B	Nuclear	Small	13024	F	2216	Other	Russia	Sarepta	NA
0	9_11	Berlin	NA	NA	MS_small_B	Nuclear	Small	13016	F	1693	Other	Russia	Süd_Russland_orlow_bei_Melitopol	NA
0	9_14	Berlin	NA	NA	MS_small_B	Nuclear	Small	6020/bzw._1630	F	2216	Other	Russia	Sarepta	NA
1	9_21	Berlin	NA	6.1	MS_small_B	Nuclear	Small	13021	F	1737	Other	Turkey	Konstantinopel	Gottwald
1	9_8	Berlin	NA	NA	MS_small_B	Nuclear	Small	1320	M	3108	Other	Azerbaidshan	Lenkorau	Karsch
1	10_1	Berlin	NA	5.6	MS_small_B	Nuclear	Small	13041	F	0	Germany	Germany	Berlin	Hedecke
1	10_2	Berlin	NA	5.4	MS_small_B	Nuclear	Small	13041	F	0	Germany	Germany	Berlin	Hedecke
1	11_16	Berlin	NA	4.8	MS_small_B	Nuclear	Small	13087	F	22	Germany	Germany	Groß_Glienke	Meise
0	7_1	Berlin	NA	NA	MS_small_B	Nuclear	Small	13017	F	1024	Other	Italy	Livorno	Weber
0	8_4	Berlin	NA	NA	MS_small_B	Nuclear	Small	13044	F	3273	Other	Portugal	Madeira	NA
0	8_7	Berlin	NA	NA	MS_small_B	Nuclear	Small	13036	J	1931	Other	Algeria	Algier	Buchenfeldt
0	8_8	Berlin	NA	NA	MS_small_B	Nuclear	Small	13036	J	1931	Other	Algeria	Algier	Buchenfeldt
1	9_12	Berlin	NA	NA	MS_small_B	Nuclear	Small	13025	F	685	Other	France	Frankreich_St_Mihel	NA
0	9_13	Berlin	NA	NA	MS_small_B	Nuclear	Small	6020/bzw._1630	F	2216	Other	Russia	Sarepta	NA
1	9_15	Berlin	NA	NA	MS_small_B	Nuclear	Small	6020/bzw._1630	F	2216	Other	Russia	Sarepta	NA
1	9_22	Berlin	NA	6	MS_small_B	Nuclear	Small	13021	F	1737	Other	Turkey	Konstantinopel	Gottwald
0	9_23	Berlin	NA	NA	MS_small_B	Nuclear	Small	13021	J	1737	Other	Turkey	Konstantinopel	Gottwald
0	9_24	Berlin	NA	NA	MS_small_B	Nuclear	Small	13021	J	1737	Other	Turkey	Konstantinopel	Gottwald
0	9_41	Berlin	NA	NA	MS_small_B	Nuclear	Small	13043	F	456	Germany	Germany	Nassau_Mombach	L._Koch
0	9_6	Berlin	NA	NA	MS_small_B	Nuclear	Small	13019	F	1629	Other	Greece	Kunami_Morea	NA
1	9_9	Berlin	NA	NA	MS_small_B	Nuclear	Small	1320	M	3108	Other	Azerbaidshan	Lenkorau	Karsch
0	8_10	Berlin	NA	NA	MS_small_B	Nuclear	Small	13029	F	3453	Other	Portugal	Azores_Terceiro_	Simroth
1	8_12	Berlin	NA	NA	MS_small_B	Nuclear	Small	13029	F	3453	Other	Portugal	Azores_Terceiro_	Simroth
1	8_5	Berlin	NA	NA	MS_small_B	Nuclear	Small	13028	F	3521	Other	Portugal	S._Miguel_Fayal	NA
1	8_6	Berlin	NA	NA	MS_small_B	Nuclear	Small	13028	F	3521	Other	Portugal	S._Miguel_Fayal	NA
0	8_9	Berlin	NA	NA	MS_small_B	Nuclear	Small	13029	F	3453	Other	Portugal	Azores_Terceiro_	Simroth
1	9_10	Berlin	NA	NA	MS_small_B	Nuclear	Small	1320	M	3108	Other	Azerbaidshan	Lenkorau	Karsch
0	9_7	Berlin	NA	NA	MS_small_B	Nuclear	Small	242	F	1629	Other	Greece	Griechenland	Krüper
0	2_1	Frankfurt	1926	5	MS_small_B	Nuclear	Small	815	F	2105	Other	Greece	Kreta	Rur/Roewer_1927
0	5_12	Frankfurt	1871	NA	MS_small_B	Nuclear	Small	31598	F	2571	Other	Russia	Russland_Sarepta	Glitsch_1871/
1	2_33	Frankfurt	1872	4.9	MS_small_B	Nuclear	Small	3521	F	2268	Other	Morocco	Marokko_Casablanca	Fritzsch_und_Rein_1872
1	3_10	Frankfurt	1872	NA	MS_small_B	Nuclear	Small	3521	F	2268	Other	Morocco	Marokko_Casablanca	Fritzsch_und_Rein_1872
1	3_8	Frankfurt	1872	6.4	MS_small_B	Nuclear	Small	3521	F	2268	Other	Morocco	Marokko_Casablanca	Fritzsch_und_Rein_1872
0	3_9	Frankfurt	1872	6	MS_small_B	Nuclear	Small	3521	F	2268	Other	Morocco	Marokko_Casablanca	Fritzsch_und_Rein_1872
0	3_11	Frankfurt	1873	4.1	MS_small_B	Nuclear	Small	5589	F	0	Germany	Germany	Frankfurt	1873
0	3_12	Frankfurt	1873	4.2	MS_small_B	Nuclear	Small	5589	F	0	Germany	Germany	Frankfurt	1873
0	3_1	Frankfurt	1882	NA	MS_small_B	Nuclear	Small	3509	F	9140	Other	Japan	Japan,_Nagasaki_und_Compina	Dönitz_1882
0	3_2	Frankfurt	1882	NA	MS_small_B	Nuclear	Small	3509	F	9140	Other	Japan	Japan,_Nagasaki_und_Compina	Dönitz_1882
0	3_3	Frankfurt	1882	NA	MS_small_B	Nuclear	Small	3509	F	9140	Other	Japan	Japan,_Nagasaki_und_Compina	Dönitz_1882
0	3_4	Frankfurt	1882	NA	MS_small_B	Nuclear	Small	3509	F	9140	Other	Japan	Japan,_Nagasaki_und_Compina	Dönitz_1882
0	6_28	Frankfurt	1882	NA	MS_small_B	Nuclear	Small	3509	J	9140	Other	Japan	Japan,_Nagasaki_und_Compina	Dönitz_1882
0	6_29	Frankfurt	1882	NA	MS_small_B	Nuclear	Small	3509	J	9140	Other	Japan	Japan,_Nagasaki_und_Compina	Dönitz_1882
0	6_30	Frankfurt	1882	NA	MS_small_B	Nuclear	Small	3509	J	9140	Other	Japan	Japan,_Nagasaki_und_Compina	Dönitz_1882
0	6_31	Frankfurt	1882	NA	MS_small_B	Nuclear	Small	3509	J	9140	Other	Japan	Japan,_Nagasaki_und_Compina	Dönitz_1882
0	2_23	Frankfurt	1883	NA	MS_small_B	Nuclear	Small	3506	F	0	Germany	Germany	Frankfurt	Koch_1883
0	2_24	Frankfurt	1883	4.2	MS_small_B	Nuclear	Small	3506	F	0	Germany	Germany	Frankfurt	Koch_1883
0	2_39	Frankfurt	1901	3.7	MS_small_B	Nuclear	Small	3514	F	7	Germany	Germany	Mainkur_Frankfurt	Römer_1901
0	2_43	Frankfurt	1901	4	MS_small_B	Nuclear	Small	3515	F	7	Germany	Germany	Schwanheim	Knoblauch_1901
0	2_44	Frankfurt	1901	3.8	MS_small_B	Nuclear	Small	3515	F	7	Germany	Germany	Schwanheim	Knoblauch_1901
0	2_45	Frankfurt	1901	4.3	MS_small_B	Nuclear	Small	3515	F	7	Germany	Germany	Schwanheim	Knoblauch_1901
0	2_46	Frankfurt	1901	3.4	MS_small_B	Nuclear	Small	3515	F	7	Germany	Germany	Schwanheim	Knoblauch_1901
0	2_26	Frankfurt	1902	4.7	MS_small_B	Nuclear	Small	3508	F	0	Germany	Germany	Frankfurt	Römer_1902
0	2_27	Frankfurt	1902	3.1	MS_small_B	Nuclear	Small	3508	F	0	Germany	Germany	Frankfurt	Römer_1902
0	2_28	Frankfurt	1902	3.8	MS_small_B	Nuclear	Small	3508	F	0	Germany	Germany	Frankfurt	Römer_1902
0	2_25	Frankfurt	1902	4.3	MS_small_B	Nuclear	Small	3508	F	0	Germany	Germany	Frankfurt	Römer_1902
0	2_35	Frankfurt	1904	NA	MS_small_B	Nuclear	Small	3512	F	457	Other	Switzerland	Lugano	Edinger_5.1904
0	2_36	Frankfurt	1904	NA	MS_small_B	Nuclear	Small	3512	F	457	Other	Switzerland	Lugano	Edinger_5.1904
0	2_37	Frankfurt	1904	NA	MS_small_B	Nuclear	Small	3512	F	457	Other	Switzerland	Lugano	Edinger_5.1904
0	3_19	Frankfurt	1908	4.5	MS_small_B	Nuclear	Small	5594	F	53	Germany	Germany	Michelstadt_im_Odenwald	Neuenburg_8/1908
0	2_31	Frankfurt	1914	6.5	MS_small_B	Nuclear	Small	3507	F	1010	Other	Spain	La_Fosca_de_Palemos_Gerona	Haas_1914
0	2_32	Frankfurt	1914	5.4	MS_small_B	Nuclear	Small	3507	F	1010	Other	Spain	La_Fosca_de_Palemos_Gerona	Haas_1914
0	6_17	Frankfurt	1914	6	MS_small_B	Nuclear	Small	3507	F	1010	Other	Spain	La_Fosca_de_Palemos_Gerona	Haas_1914
0	6_18	Frankfurt	1914	4.7	MS_small_B	Nuclear	Small	3507	F	1010	Other	Spain	La_Fosca_de_Palemos_Gerona	Haas_1914
0	6_19	Frankfurt	1914	6.2	MS_small_B	Nuclear	Small	3507	F	1010	Other	Spain	La_Fosca_de_Palemos_Gerona	Haas_1914
0	6_20	Frankfurt	1914	5.5	MS_small_B	Nuclear	Small	3507	F	1010	Other	Spain	La_Fosca_de_Palemos_Gerona	Haas_1914
0	6_21	Frankfurt	1914	4.4	MS_small_B	Nuclear	Small	3507	F	1010	Other	Spain	La_Fosca_de_Palemos_Gerona	Haas_1914
0	6_22	Frankfurt	1914	4.8	MS_small_B	Nuclear	Small	3507	F	1010	Other	Spain	La_Fosca_de_Palemos_Gerona	Haas_1914
1	6_23	Frankfurt	1914	4.7	MS_small_B	Nuclear	Small	3507	F	1010	Other	Spain	La_Fosca_de_Palemos_Gerona	Haas_1914
0	6_24	Frankfurt	1914	5.7	MS_small_B	Nuclear	Small	3507	F	1010	Other	Spain	La_Fosca_de_Palemos_Gerona	Haas_1914
0	6_25	Frankfurt	1914	NA	MS_small_B	Nuclear	Small	3507	F	1010	Other	Spain	La_Fosca_de_Palemos_Gerona	Haas_1914
0	6_26	Frankfurt	1914	NA	MS_small_B	Nuclear	Small	3507	F	1010	Other	Spain	La_Fosca_de_Palemos_Gerona	Haas_1914
0	6_27	Frankfurt	1914	NA	MS_small_B	Nuclear	Small	3507	F	1010	Other	Spain	La_Fosca_de_Palemos_Gerona	Haas_1914
0	2_29	Frankfurt	1915	6.2	MS_small_B	Nuclear	Small	3510	F	1171	Other	Spain	Flix_Tarragona	Haas_1915
0	2_30	Frankfurt	1915	5.1	MS_small_B	Nuclear	Small	3510	F	1171	Other	Spain	Flix_Tarragona	Haas_1915
0	3_20	Frankfurt	1915	NA	MS_small_B	Nuclear	Small	6432	F	13	Germany	Germany	Obertshausen_Offenbach	1915-06-26
0	3_21	Frankfurt	1915	NA	MS_small_B	Nuclear	Small	6432	J	13	Germany	Germany	Obertshausen_Offenbach	1915-06-26
0	3_6	Frankfurt	1918	6.5	MS_small_B	Nuclear	Small	3511	F	1056	Other	Spain	Pobla_de_Segur_Lerida	Haas_1918
0	3_7	Frankfurt	1918	5.4	MS_small_B	Nuclear	Small	3511	F	1056	Other	Spain	Pobla_de_Segur_Lerida	Haas_1918
0	3_22	Frankfurt	1922	4	MS_small_B	Nuclear	Small	7354	J	93	Germany	Germany	Pfalz_Neustadt	Stellwaag_20.08.1922
0	2_2	Frankfurt	1926	5.1	MS_small_B	Nuclear	Small	815	F	2105	Other	Greece	Kreta	Rur/Roewer_1928
0	2_3	Frankfurt	1926	6.5	MS_small_B	Nuclear	Small	815	F	2105	Other	Greece	Kreta	Rur/Roewer_1929
0	2_4	Frankfurt	1928	NA	MS_small_B	Nuclear	Small	1366	F	859	Other	Hungary	Ungarn,_Strawatornya	Roewer_1928
0	3_26	Frankfurt	1931	3.6	MS_small_B	Nuclear	Small	5593	F	7	Germany	Germany	Schwanheim	Cürten_1931
1	5_24	Frankfurt	1933	5	MS_small_B	Nuclear	Small	61280	F	315	Germany	Germany	Dessau_Roßlau_Dellnau	S.J./Wiehle_1933
0	2_8	Frankfurt	1934	4.3	MS_small_B	Nuclear	Small	4337	F	424	Germany	Germany	Berlin	Roewer_1934
0	2_38	Frankfurt	1934	4.6	MS_small_B	Nuclear	Small	3513	F	27	Germany	Germany	Messeler_Parl,_Darmstadt	Haas_1934
1	2_40	Frankfurt	1935	4.5	MS_small_B	Nuclear	Small	3522	F	10	Germany	Germany	Offenbach,_Luhrwald	Zilch_1935
0	2_41	Frankfurt	1935	4.6	MS_small_B	Nuclear	Small	3522	F	10	Germany	Germany	Offenbach,_Luhrwald	Zilch_1935
1	2_42	Frankfurt	1935	4.9	MS_small_B	Nuclear	Small	3522	F	10	Germany	Germany	Offenbach,_Luhrwald	Zilch_1935
0	3_23	Frankfurt	1936	NA	MS_small_B	Nuclear	Small	5597	F	27	Germany	Germany	Scheftsheimer_Wiese_Darmstadt	Donien_1936
0	3_24	Frankfurt	1936	3.9	MS_small_B	Nuclear	Small	5597	F	27	Germany	Germany	Scheftsheimer_Wiese_Darmstadt	Donien_1936
0	3_25	Frankfurt	1936	4.2	MS_small_B	Nuclear	Small	5596	F	21	Germany	Germany	Taunus_Eppstein	9.9.1936_Hohorst
0	6_11	Frankfurt	1938	NA	MS_small_B	Nuclear	Small	1794	J	1111	Other	Italy	Sardinien	Roewer_1938
0	6_5	Frankfurt	1938	NA	MS_small_B	Nuclear	Small	1794	J	1111	Other	Italy	Sardinien	Roewer_1938
1	2_5	Frankfurt	1938	6	MS_small_B	Nuclear	Small	1794	F	1111	Other	Italy	Sardinien	Roewer_1938
0	2_6	Frankfurt	1938	5.1	MS_small_B	Nuclear	Small	1794	F	1111	Other	Italy	Sardinien	Roewer_1938
0	2_7	Frankfurt	1938	5.2	MS_small_B	Nuclear	Small	1794	F	1111	Other	Italy	Sardinien	Roewer_1938
0	6_1	Frankfurt	1938	NA	MS_small_B	Nuclear	Small	1794	J	1111	Other	Italy	Sardinien	Roewer_1938
0	6_10	Frankfurt	1938	NA	MS_small_B	Nuclear	Small	1794	J	1111	Other	Italy	Sardinien	Roewer_1938
0	6_12	Frankfurt	1938	NA	MS_small_B	Nuclear	Small	1794	J	1111	Other	Italy	Sardinien	Roewer_1938
0	6_13	Frankfurt	1938	NA	MS_small_B	Nuclear	Small	1794	J	1111	Other	Italy	Sardinien	Roewer_1938
0	6_14	Frankfurt	1938	NA	MS_small_B	Nuclear	Small	1794	J	1111	Other	Italy	Sardinien	Roewer_1938
0	6_15	Frankfurt	1938	NA	MS_small_B	Nuclear	Small	1794	J	1111	Other	Italy	Sardinien	Roewer_1938
0	6_16	Frankfurt	1938	NA	MS_small_B	Nuclear	Small	1794	J	1111	Other	Italy	Sardinien	Roewer_1938
1	6_2	Frankfurt	1938	NA	MS_small_B	Nuclear	Small	1794	J	1111	Other	Italy	Sardinien	Roewer_1938
1	6_3	Frankfurt	1938	NA	MS_small_B	Nuclear	Small	1794	J	1111	Other	Italy	Sardinien	Roewer_1938
0	6_4	Frankfurt	1938	NA	MS_small_B	Nuclear	Small	1794	J	1111	Other	Italy	Sardinien	Roewer_1938
0	6_6	Frankfurt	1938	NA	MS_small_B	Nuclear	Small	1794	J	1111	Other	Italy	Sardinien	Roewer_1938
0	6_7	Frankfurt	1938	NA	MS_small_B	Nuclear	Small	1794	J	1111	Other	Italy	Sardinien	Roewer_1938
0	6_8	Frankfurt	1938	NA	MS_small_B	Nuclear	Small	1794	J	1111	Other	Italy	Sardinien	Roewer_1938
0	6_9	Frankfurt	1938	NA	MS_small_B	Nuclear	Small	1794	J	1111	Other	Italy	Sardinien	Roewer_1938
0	2_14	Frankfurt	1940	4.4	MS_small_B	Nuclear	Small	5658	F	732	Other	Italy	Florenz	Roewer_1940
0	2_13	Frankfurt	1940	4.2	MS_small_B	Nuclear	Small	5658	F	732	Other	Italy	Florenz	Roewer_1940
0	2_10	Frankfurt	1942	4	MS_small_B	Nuclear	Small	1796	F	908	Other	France	Ostpyrenäen	Roewer_1942
0	2_11	Frankfurt	1942	3.4	MS_small_B	Nuclear	Small	1796	F	908	Other	France	Ostpyrenäen	Roewer_1942
0	2_12	Frankfurt	1942	3.6	MS_small_B	Nuclear	Small	1796	F	908	Other	France	Ostpyrenäen	Roewer_1942
0	2_9	Frankfurt	1942	4.2	MS_small_B	Nuclear	Small	1796	F	908	Other	France	Ostpyrenäen	Roewer_1942
0	3_43	Frankfurt	1942	4	MS_small_B	Nuclear	Small	5595	F	22	Germany	Germany	Taunus_Vockenhausen_b._Eppstein	Pape_11.8.1942
1	2_15	Frankfurt	1943	5.8	MS_small_B	Nuclear	Small	9009	F	596	Other	Macedonia	Macedonien_Ostrow_See	Irell/_Roewer_1943
1	2_16	Frankfurt	1943	5.6	MS_small_B	Nuclear	Small	9009	F	596	Other	Macedonia	Macedonien_Ostrow_See	Irell/_Roewer_1943
1	2_19	Frankfurt	1943	NA	MS_small_B	Nuclear	Small	8992	F	798	Other	France	Marseille	Roewer_1943
1	2_20	Frankfurt	1943	4.4	MS_small_B	Nuclear	Small	8992	F	798	Other	France	Marseille	Roewer_1943
1	2_21	Frankfurt	1943	3.5	MS_small_B	Nuclear	Small	8992	F	798	Other	France	Marseille	Roewer_1943
1	2_22	Frankfurt	1943	4.5	MS_small_B	Nuclear	Small	8992	F	798	Other	France	Marseille	Roewer_1943
0	3_34	Frankfurt	1948	NA	MS_small_B	Nuclear	Small	5850	F	121	Germany	Germany	Eifel_Herchenberg	Schuster_9.1948
1	3_29	Frankfurt	1948	4	MS_small_B	Nuclear	Small	6236	F	0	Germany	Germany	Frankfurt	Hesse,_Herbst_1948
1	3_30	Frankfurt	1948	4.3	MS_small_B	Nuclear	Small	5914	F	7	Germany	Germany	Schwanheim_am_Main	Hesse_15.9.1948
1	3_33	Frankfurt	1948	4	MS_small_B	Nuclear	Small	5773	F	17	Germany	Germany	Taunus_zw_Loßbach_und_Hofheim	Nothdurfth_23.09.1948
0	3_38	Frankfurt	1948	4.5	MS_small_B	Nuclear	Small	5772	F	7	Germany	Germany	Frankfurt_Eukheimer_Ried	Schuster_30.8.1948
0	3_40	Frankfurt	1948	3.8	MS_small_B	Nuclear	Small	5774	F	10	Germany	Germany	Sprendlingen_Offenbach	Neubecker_16.9.1948
0	3_31	Frankfurt	1949	3.2	MS_small_B	Nuclear	Small	6547	F	17	Germany	Germany	Taunus_Hofheim	Nothdurft_10.09.1949
1	3_32	Frankfurt	1949	4.5	MS_small_B	Nuclear	Small	6548	F	19	Germany	Germany	Taunus_Loßbach	Nothdurft_24.09.1949
0	3_35	Frankfurt	1949	2.8	MS_small_B	Nuclear	Small	6385	F	NA	Germany	Germany	Mönchsbruck	Hesse_7.7.1949
1	3_36	Frankfurt	1949	NA	MS_small_B	Nuclear	Small	6385	J	NA	Germany	Germany	Mönchsbruck	Hesse_7.7.1949
0	3_37	Frankfurt	1949	4.5	MS_small_B	Nuclear	Small	7498	F	27	Germany	Germany	Wetterau_Wisselsheim	Scherf_15.09.1949
0	3_39	Frankfurt	1949	4	MS_small_B	Nuclear	Small	6386	F	0	Germany	Germany	Frankfurt_Südfriedhof	Lerner_11.8.1949
0	3_41	Frankfurt	1949	3.3	MS_small_B	Nuclear	Small	6545	F	40	Germany	Germany	Odenwald_Wersau	Schnellbäcker_20.0.1949
1	3_42	Frankfurt	1949	3.3	MS_small_B	Nuclear	Small	6547	F	10	Germany	Germany	Höchst_a.M.	Bott_9.9.1949
0	3_44	Frankfurt	1950	4.8	MS_small_B	Nuclear	Small	7507	F	11	Germany	Germany	Taunus_Sulzbach	Millowitsch_31.07.1950
0	3_45	Frankfurt	1950	NA	MS_small_B	Nuclear	Small	7509	J	36	Germany	Germany	Wetterau_Niederweisel	Kraus_16.7.1950
0	4_10	Frankfurt	1950	3.9	MS_small_B	Nuclear	Small	7504	F	13	Germany	Germany	Hengsten_bei_Obertshausen	Zilch_9.8.1950
0	4_11	Frankfurt	1950	3.7	MS_small_B	Nuclear	Small	7504	F	13	Germany	Germany	Hengsten_bei_Obertshausen	Zilch_9.8.1950
1	4_12	Frankfurt	1950	4.5	MS_small_B	Nuclear	Small	7504	F	13	Germany	Germany	Hengsten_bei_Obertshausen	Zilch_9.8.1950
0	4_13	Frankfurt	1950	NA	MS_small_B	Nuclear	Small	7504	F	13	Germany	Germany	Hengsten_bei_Obertshausen	Zilch_9.8.1950
0	4_14	Frankfurt	1950	NA	MS_small_B	Nuclear	Small	7504	F	13	Germany	Germany	Hengsten_bei_Obertshausen	Zilch_9.8.1950
0	4_2	Frankfurt	1950	4.6	MS_small_B	Nuclear	Small	7503	F	106	Germany	Germany	Pfalz_Bürzweiler	Menges_3.8.1950
1	4_3	Frankfurt	1950	5	MS_small_B	Nuclear	Small	7535	F	17	Germany	Germany	Taunus_Lorsbacher_Tal_bei_Hofheim	Nothdurft_24.08.1950
1	4_4	Frankfurt	1950	3.8	MS_small_B	Nuclear	Small	7504	F	13	Germany	Germany	Hengsten_bei_Obertshausen	Zilch_9.8.1950
0	4_5	Frankfurt	1950	4.9	MS_small_B	Nuclear	Small	7504	F	13	Germany	Germany	Hengsten_bei_Obertshausen	Zilch_9.8.1950
0	4_6	Frankfurt	1950	4.9	MS_small_B	Nuclear	Small	7504	F	13	Germany	Germany	Hengsten_bei_Obertshausen	Zilch_9.8.1950
0	4_7	Frankfurt	1950	4.6	MS_small_B	Nuclear	Small	7504	F	13	Germany	Germany	Hengsten_bei_Obertshausen	Zilch_9.8.1950
1	4_8	Frankfurt	1950	3.9	MS_small_B	Nuclear	Small	7504	F	13	Germany	Germany	Hengsten_bei_Obertshausen	Zilch_9.8.1950
1	4_9	Frankfurt	1950	4.2	MS_small_B	Nuclear	Small	7504	F	13	Germany	Germany	Hengsten_bei_Obertshausen	Zilch_9.8.1950
1	5_1	Frankfurt	1950	NA	MS_small_B	Nuclear	Small	10143	F	47	Germany	Germany	Wächtersbach	Schuckart_1950/Braun
0	5_8	Frankfurt	1950	NA	MS_small_B	Nuclear	Small	10269	M	NA	Germany	Germany	Waldorf	Schnellb._09.07.1950/Braun_09.1957
0	4_28	Frankfurt	1951	5	MS_small_B	Nuclear	Small	10190	F	65	Germany	Germany	Lorch_am_Rhein	Schnellb._1951/Braun_09.1957
1	5_10	Frankfurt	1951	NA	MS_small_B	Nuclear	Small	10304	F	37	Germany	Germany	Kühkopf	Schnellb_07.1951/Braun_09.1957
0	5_11	Frankfurt	1951	NA	MS_small_B	Nuclear	Small	10304	F	37	Germany	Germany	Kühkopf	Schnellb_07.1951/Braun_09.1957
0	5_9	Frankfurt	1951	3.4	MS_small_B	Nuclear	Small	10304	F	37	Germany	Germany	Kühkopf	Schnellb_07.1951/Braun_09.1957
0	4_22	Frankfurt	1952	4.5	MS_small_B	Nuclear	Small	8351	F	898	Other	France	Corsica_Casamozza	Kahmann_23.9.1952/Schnellb.
1	5_2	Frankfurt	1952	4.7	MS_small_B	Nuclear	Small	8354	F	898	Other	France	Corsica_Col_de_Prato_980_m	Kahmann_23.09.1952/Schnellb.
0	3_46	Frankfurt	1952	4.5	MS_small_B	Nuclear	Small	8348	F	898	Other	France	Corsica_Casamozza	Kahmann_23.9.1952/Schnellb.
1	4_1	Frankfurt	1952	5.8	MS_small_B	Nuclear	Small	8349	F	898	Other	France	Corsica_Calacuccia,_1000-1500m	Kahmann_07.09.1952/Schnellb.
1	4_15	Frankfurt	1952	3.7	MS_small_B	Nuclear	Small	8355	F	898	Other	France	Corsica_Corte_400m_	Kahmann_15.9.1952/Schnellb.
1	4_16	Frankfurt	1952	4.8	MS_small_B	Nuclear	Small	8355	F	898	Other	France	Corsica_Corte_400m_	Kahmann_15.9.1952/Schnellb.
1	4_18	Frankfurt	1952	5.1	MS_small_B	Nuclear	Small	8353	F	898	Other	France	Corsica_Corte_400m_	Kahmann_17.9.1952/Schnellb.
0	4_19	Frankfurt	1952	4.1	MS_small_B	Nuclear	Small	8353	F	898	Other	France	Corsica_Corte_400m_	Kahmann_17.9.1952/Schnellb.
1	4_20	Frankfurt	1952	3.5	MS_small_B	Nuclear	Small	8353	F	898	Other	France	Corsica_Corte_400m_	Kahmann_17.9.1952/Schnellb.
1	4_21	Frankfurt	1952	4.8	MS_small_B	Nuclear	Small	8351	F	898	Other	France	Corsica_Casamozza	Kahmann_23.9.1952/Schnellb.
0	4_23	Frankfurt	1952	3.5	MS_small_B	Nuclear	Small	8352	F	898	Other	France	Corsica_Ponte_Lecchia_185_m	Kahmann_18.09.1952/
1	5_3	Frankfurt	1952	NA	MS_small_B	Nuclear	Small	8354	F	898	Other	France	Corsica_Col_de_Prato_980_m	Kahmann_23.09.1952/Schnellb.
1	5_7	Frankfurt	1952	5.4	MS_small_B	Nuclear	Small	8350	F	898	Other	France	Corsica_Lumio_Calenzana_30_m	Kahmann_14.09.1952/Schnellb.
0	2_17	Frankfurt	1953	NA	MS_small_B	Nuclear	Small	10724	F	4335	Other	Iran	Iran,_Maharlu_See	Loeffler/Roewer_1953
1	2_18	Frankfurt	1953	NA	MS_small_B	Nuclear	Small	10729	F	4335	Other	Iran	Iran,_Maharlu_See	Loeffler/Roewer_1953
0	4_29	Frankfurt	1953	NA	MS_small_B	Nuclear	Small	8423	F	1110	Other	Spain	Spanien_Casteldefels	Eng_09.10.1953/Schnellb.
0	5_6	Frankfurt	1953	6.2	MS_small_B	Nuclear	Small	8422	F	1093	Other	Spain	Barcelona_500_m	19614/Schnellb.
1	4_17	Frankfurt	1954	6	MS_small_B	Nuclear	Small	9523	F	1111	Other	Italy	Sardinien_bei_Oschiri_400_m_	Kahmann_4.9.1954/Kraus
1	4_25	Frankfurt	1954	6.5	MS_small_B	Nuclear	Small	8810	F	1111	Other	Italy	Sardinien_Olbia	Kahmann_01.09.1954/Kraus
1	4_26	Frankfurt	1954	5.7	MS_small_B	Nuclear	Small	8810	F	1111	Other	Italy	Sardinien_Olbia	Kahmann_01.09.1954/Kraus
0	4_27	Frankfurt	1954	6	MS_small_B	Nuclear	Small	8811	F	1111	Other	Italy	Sardinien_Tempio	Kahmann_09.09.1954/Kraus
0	4_30	Frankfurt	1957	NA	MS_small_B	Nuclear	Small	10168	F	7	Germany	Germany	Schwanheim	Schnellb._/Braun_09.1957
1	5_4	Frankfurt	1957	4	MS_small_B	Nuclear	Small	9931	F	41	Germany	Germany	Mühlberg_bei_Niederkleen	Arzt_30.08.1953/Braun_27.06.1957
1	5_5	Frankfurt	1957	5.2	MS_small_B	Nuclear	Small	10480	F	671	Other	Croatia	Istrien_Rovinj	Braun_08.1956/Kraus_1957
1	3_15	Frankfurt	1960	6	MS_small_B	Nuclear	Small	3596	F	707	Other	France	Süd_Frankreich_Camargue	F._König_9.1960/Kraus_1960
1	3_16	Frankfurt	1960	6.2	MS_small_B	Nuclear	Small	3596	F	707	Other	France	Süd_Frankreich_Camargue	F._König_9.1960/Kraus_1960
1	3_17	Frankfurt	1960	NA	MS_small_B	Nuclear	Small	3596	F	707	Other	France	Süd_Frankreich_Camargue	F._König_9.1960/Kraus_1960
1	3_18	Frankfurt	1960	NA	MS_small_B	Nuclear	Small	3596	F	707	Other	France	Süd_Frankreich_Camargue	F._König_9.1960/Kraus_1960
0	3_13	Frankfurt	NA	2.9	MS_small_B	Nuclear	Small	5591	F	1	Germany	Germany	Frankfurt_Eschenheimer_Tor	von_Heyden
0	3_14	Frankfurt	NA	3.9	MS_small_B	Nuclear	Small	5591	F	1	Germany	Germany	Frankfurt_Eschenheimer_Tor	von_Heyden
1	5_15	Frankfurt	NA	2.9	MS_small_B	Nuclear	Small	61272	F	315	Germany	Germany	Dessau,_Berlin	Dr._W./H._Wiehle
0	5_16	Frankfurt	NA	3.2	MS_small_B	Nuclear	Small	61272	F	315	Germany	Germany	Dessau,_Berlin	Dr._W./H._Wiehle
1	5_21	Frankfurt	NA	2.7	MS_small_B	Nuclear	Small	61272	F	315	Germany	Germany	Dessau,_Berlin	Dr._W./H._Wiehle
0	5_17	Frankfurt	NA	2.6	MS_small_B	Nuclear	Small	61272	F	315	Germany	Germany	Dessau,_Berlin	Dr._W./H._Wiehle
1	5_18	Frankfurt	NA	3	MS_small_B	Nuclear	Small	61272	F	315	Germany	Germany	Dessau,_Berlin	Dr._W./H._Wiehle
0	5_19	Frankfurt	NA	2.3	MS_small_B	Nuclear	Small	61272	F	315	Germany	Germany	Dessau,_Berlin	Dr._W./H._Wiehle
1	5_20	Frankfurt	NA	2.7	MS_small_B	Nuclear	Small	61272	F	315	Germany	Germany	Dessau,_Berlin	Dr._W./H._Wiehle
1	5_22	Frankfurt	NA	2.6	MS_small_B	Nuclear	Small	61272	F	315	Germany	Germany	Dessau,_Berlin	Dr._W./H._Wiehle
1	5_23	Frankfurt	NA	3.1	MS_small_B	Nuclear	Small	61272	F	315	Germany	Germany	Dessau,_Berlin	Dr._W./H._Wiehle
0	3_5	Frankfurt	NA	NA	MS_small_B	Nuclear	Small	3516	J	0	Germany	Germany	Frankfurt	van_Heyden
1	2_34	Frankfurt	NA	NA	MS_small_B	Nuclear	Small	31604	F	11155	Other	Indonesia	Java	Strand
0	3_27	Frankfurt	NA	NA	MS_small_B	Nuclear	Small	5592	F	7	Germany	Germany	Schwanheim_am_Main	NA
0	3_28	Frankfurt	NA	NA	MS_small_B	Nuclear	Small	5592	F	7	Germany	Germany	Schwanheim_am_Main	NA
1	5_14	Frankfurt	NA	NA	MS_small_B	Nuclear	Small	61135	M	2856	Other	Lebanon	Libanon	/Jäger_2010
0	6_32	Frankfurt	NA	NA	MS_small_B	Nuclear	Small	61138	F	3701	Other	Iran	Iran_Coast_of_Caspian_Sea	/Jäger_2010
0	11_5	Berlin	1820	7.5	MS_Large_A	Nuclear	Large	484	F	2821	Other	Syria	Syria	Ehrenberg
0	11_6	Berlin	1820	7.5	MS_Large_A	Nuclear	Large	484	F	2821	Other	Syria	Syria	Ehrenberg
0	11_7	Berlin	1820	7.2	MS_Large_A	Nuclear	Large	484	F	2821	Other	Syria	Syria	Ehrenberg
0	11_8	Berlin	1820	NA	MS_Large_A	Nuclear	Large	484	J	2821	Other	Syria	Syria	Ehrenberg
0	8_11	Berlin	1825	NA	MS_Large_A	Nuclear	Large	484	J	2821	Other	Syria	Syria	Ehrenberg
0	8_27	Berlin	1825	NA	MS_Large_A	Nuclear	Large	484	J	2821	Other	Syria	Syria	Ehrenberg
0	8_28	Berlin	1825	NA	MS_Large_A	Nuclear	Large	484	J	2821	Other	Syria	Syria	Ehrenberg
0	8_29	Berlin	1825	NA	MS_Large_A	Nuclear	Large	484	J	2821	Other	Syria	Syria	Ehrenberg
1	9_44	Berlin	1846	5.8	MS_Large_A	Nuclear	Large	13030	F	1685	Other	Italy	Taurus_Sizilien	Holz
1	11_45	Berlin	1897	4	MS_Large_A	Nuclear	Large	13085	F	9	Germany	Germany	Tegel	NA
0	7_2	Berlin	1897	5.2	MS_Large_A	Nuclear	Large	13027	F	2046	Other	Turkey	Asia_Minor_Gülek	Holtz
1	7_8	Berlin	1899	3.9	MS_Large_A	Nuclear	Large	13022	F	828	Other	Croatia	Rovigno_Campagne	Müggeb.
1	7_7	Berlin	1899	4	MS_Large_A	Nuclear	Large	13022	F	828	Other	Croatia	Rovigno_Campagne	Müggeb.
1	7_14	Berlin	1900	NA	MS_Large_A	Nuclear	Large	13023	F	3108	Other	Azerbaidshan	Lenkorau	Karsch
1	7_11	Berlin	1900	NA	MS_Large_A	Nuclear	Large	13023	F	3108	Other	Azerbaidshan	Lenkorau	Karsch
0	9_4	Berlin	1900	NA	MS_Large_A	Nuclear	Large	13023	F	3108	Other	Azerbaidshan	Lenkorau	Karsch
1	7_10	Berlin	1900	NA	MS_Large_A	Nuclear	Large	13023	F	3108	Other	Azerbaidshan	Lenkorau	Karsch
0	9_2	Berlin	1900	NA	MS_Large_A	Nuclear	Large	13023	F	3108	Other	Azerbaidshan	Lenkorau	Karsch
0	9_5	Berlin	1900	NA	MS_Large_A	Nuclear	Large	13023	F	3108	Other	Azerbaidshan	Lenkorau	Karsch
1	7_12	Berlin	1900	NA	MS_Large_A	Nuclear	Large	13023	F	3108	Other	Azerbaidshan	Lenkorau	Karsch
1	7_13	Berlin	1900	NA	MS_Large_A	Nuclear	Large	13023	F	3108	Other	Azerbaidshan	Lenkorau	Karsch
1	7_15	Berlin	1900	NA	MS_Large_A	Nuclear	Large	13023	J	3108	Other	Azerbaidshan	Lenkorau	Karsch
1	7_9	Berlin	1900	NA	MS_Large_A	Nuclear	Large	13023	F	3108	Other	Azerbaidshan	Lenkorau	Karsch
1	9_1	Berlin	1900	NA	MS_Large_A	Nuclear	Large	13023	J	3108	Other	Azerbaidshan	Lenkorau	Karsch
1	9_3	Berlin	1900	NA	MS_Large_A	Nuclear	Large	13023	F	3108	Other	Azerbaidshan	Lenkorau	Karsch
0	10_8	Berlin	1901	NA	MS_Large_A	Nuclear	Large	13040	J	2498	Other	Georgia	Transkaspien_oder_Kaukasus	Heymons_&_Samter_
0	10_10	Berlin	1901	NA	MS_Large_A	Nuclear	Large	13040	F	2498	Other	Georgia	Transkaspien_oder_Kaukasus	Heymons_&_Samter_
0	10_9	Berlin	1901	NA	MS_Large_A	Nuclear	Large	13040	J	2498	Other	Georgia	Transkaspien_oder_Kaukasus	Heymons_&_Samter_
0	9_40	Berlin	1902	NA	MS_Large_A	Nuclear	Large	13033	F	2713	Other	Russia	Kaukasus_Tamir_Schau_Schura	Haymons
0	10_46	Berlin	1902	NA	MS_Large_A	Nuclear	Large	13038	F	828	Other	Croatia	Rovigno	Büllener
0	9_45	Berlin	1902	NA	MS_Large_A	Nuclear	Large	13038	J	828	Other	Croatia	Rovigno	Büllener
0	9_46	Berlin	1902	4.6	MS_Large_A	Nuclear	Large	13038	F	828	Other	Croatia	Rovigno	Büllener
1	10_24	Berlin	1903	NA	MS_Large_A	Nuclear	Large	13050	F	4195	Other	Uzbekistan	Kata_Kurgan_	Erich_Zoffmann
1	10_25	Berlin	1903	NA	MS_Large_A	Nuclear	Large	13050	F	4195	Other	Uzbekistan	Kata_Kurgan_	Erich_Zoffmann
1	10_26	Berlin	1903	NA	MS_Large_A	Nuclear	Large	13056	F	4195	Other	Uzbekistan	Kata_Kurgan_	Erich_Zoffmann
1	10_27	Berlin	1903	NA	MS_Large_A	Nuclear	Large	13056	F	4195	Other	Uzbekistan	Kata_Kurgan_	Erich_Zoffmann
1	10_34	Berlin	1903	NA	MS_Large_A	Nuclear	Large	13049	F	4195	Other	Uzbekistan	Kata_Kurgan_	Erich_Zoffmann
0	10_35	Berlin	1903	NA	MS_Large_A	Nuclear	Large	13049	F	4195	Other	Uzbekistan	Kata_Kurgan_	Erich_Zoffmann
1	11_44	Berlin	1903	4.2	MS_Large_A	Nuclear	Large	13083	F	21	Other	Uzbekistan	Müggelsee	NA
0	8_18	Berlin	1903	NA	MS_Large_A	Nuclear	Large	13047	F	4195	Other	Uzbekistan	Kata_Kurgan_	Erich_Zoffmann
1	8_19	Berlin	1903	NA	MS_Large_A	Nuclear	Large	13047	F	4195	Other	Uzbekistan	Kata_Kurgan_	Erich_Zoffmann
1	8_20	Berlin	1903	NA	MS_Large_A	Nuclear	Large	13048	F	4195	Other	Uzbekistan	Kata_Kurgan_	Erich_Zoffmann
1	8_21	Berlin	1903	NA	MS_Large_A	Nuclear	Large	13048	F	4195	Other	Uzbekistan	Kata_Kurgan_	Erich_Zoffmann
0	10_15	Berlin	1904	NA	MS_Large_A	Nuclear	Large	13060	F	9042	Other	Taiwan	Formosa_Pilam	Haberer_
0	10_16	Berlin	1904	NA	MS_Large_A	Nuclear	Large	13060	F	9042	Other	Taiwan	Formosa_Pilam	Haberer_
0	10_17	Berlin	1904	NA	MS_Large_A	Nuclear	Large	13060	F	9042	Other	Taiwan	Formosa_Pilam	Haberer_
0	10_18	Berlin	1904	NA	MS_Large_A	Nuclear	Large	13060	F	9042	Other	Taiwan	Formosa_Pilam	Haberer_
0	10_21	Berlin	1904	NA	MS_Large_A	Nuclear	Large	13060	F	9042	Other	Taiwan	Formosa_Pilam	Haberer_
0	10_22	Berlin	1904	NA	MS_Large_A	Nuclear	Large	13060	F	9042	Other	Taiwan	Formosa_Pilam	Haberer_
0	8_15	Berlin	1904	NA	MS_Large_A	Nuclear	Large	13060	F	9042	Other	Taiwan	Formosa_Pilam	Haberer_
0	10_19	Berlin	1904	NA	MS_Large_A	Nuclear	Large	13060	F	9042	Other	Taiwan	Formosa_Pilam	Haberer_
0	10_20	Berlin	1904	NA	MS_Large_A	Nuclear	Large	13060	F	9042	Other	Taiwan	Formosa_Pilam	Haberer_
0	8_13	Berlin	1904	NA	MS_Large_A	Nuclear	Large	13060	F	9042	Other	Taiwan	Formosa_Pilam	Haberer_
0	8_14	Berlin	1904	NA	MS_Large_A	Nuclear	Large	13060	F	9042	Other	Taiwan	Formosa_Pilam	Haberer_
0	8_16	Berlin	1904	NA	MS_Large_A	Nuclear	Large	13060	F	9042	Other	Taiwan	Formosa_Pilam	Haberer_
0	8_17	Berlin	1904	NA	MS_Large_A	Nuclear	Large	13060	F	9042	Other	Taiwan	Formosa_Pilam	Haberer_
0	13_4	Berlin	1905	4.4	MS_Large_A	Nuclear	Large	13080	F	563	Germany	Germany	bei_Trier	Rübesaamen
0	10_36	Berlin	1905	NA	MS_Large_A	Nuclear	Large	13061	F	7907	Other	China	Kiautschau_Tsingtau	Glaue
0	10_37	Berlin	1905	NA	MS_Large_A	Nuclear	Large	13061	F	7907	Other	China	Kiautschau_Tsingtau	Glaue
0	10_38	Berlin	1905	NA	MS_Large_A	Nuclear	Large	13061	F	7907	Other	China	Kiautschau_Tsingtau	Glaue
0	10_39	Berlin	1905	NA	MS_Large_A	Nuclear	Large	13061	F	7907	Other	China	Kiautschau_Tsingtau	Glaue
0	10_40	Berlin	1905	NA	MS_Large_A	Nuclear	Large	13061	F	7907	Other	China	Kiautschau_Tsingtau	Glaue
0	10_41	Berlin	1905	NA	MS_Large_A	Nuclear	Large	13061	F	7907	Other	China	Kiautschau_Tsingtau	Glaue
0	10_42	Berlin	1905	NA	MS_Large_A	Nuclear	Large	13061	F	7907	Other	China	Kiautschau_Tsingtau	Glaue
0	10_43	Berlin	1905	NA	MS_Large_A	Nuclear	Large	13061	F	7907	Other	China	Kiautschau_Tsingtau	Glaue
0	10_44	Berlin	1905	NA	MS_Large_A	Nuclear	Large	13061	F	7907	Other	China	Kiautschau_Tsingtau	Glaue
0	10_45	Berlin	1905	NA	MS_Large_A	Nuclear	Large	13061	F	7907	Other	China	Kiautschau_Tsingtau	Glaue
0	11_1	Berlin	1905	NA	MS_Large_A	Nuclear	Large	13061	F	7907	Other	China	Kiautschau_Tsingtau	Glaue
0	11_2	Berlin	1905	NA	MS_Large_A	Nuclear	Large	13061	F	7907	Other	China	Kiautschau_Tsingtau	Glaue
0	11_3	Berlin	1905	NA	MS_Large_A	Nuclear	Large	13061	F	7907	Other	China	Kiautschau_Tsingtau	Glaue
0	11_4	Berlin	1905	NA	MS_Large_A	Nuclear	Large	13061	F	7907	Other	China	Kiautschau_Tsingtau	Glaue
0	8_22	Berlin	1905	NA	MS_Large_A	Nuclear	Large	13061	F	7907	Other	China	Kiautschau_Tsingtau	Glaue
0	8_23	Berlin	1905	NA	MS_Large_A	Nuclear	Large	13061	F	7907	Other	China	Kiautschau_Tsingtau	Glaue
0	8_24	Berlin	1905	NA	MS_Large_A	Nuclear	Large	13061	F	7907	Other	China	Kiautschau_Tsingtau	Glaue
0	8_25	Berlin	1905	NA	MS_Large_A	Nuclear	Large	13061	F	7907	Other	China	Kiautschau_Tsingtau	Glaue
0	8_26	Berlin	1905	NA	MS_Large_A	Nuclear	Large	13061	F	7907	Other	China	Kiautschau_Tsingtau	Glaue
1	10_23	Berlin	1906	NA	MS_Large_A	Nuclear	Large	13059	F	4451	Other	Uzbekistan	Hochbucharaa_Patta_hissar_bei_termes	Ryssel_
0	11_34	Berlin	1906	NA	MS_Large_A	Nuclear	Large	13078	F	62	Germany	Germany	Kotzen	Zimmermann
1	9_26	Berlin	1906	5.9	MS_Large_A	Nuclear	Large	13031	F	737	Other	Italy	Trient_	NA
1	9_27	Berlin	1906	NA	MS_Large_A	Nuclear	Large	13031	M	737	Other	Italy	Trient_	NA
1	11_39	Berlin	1909	3.3	MS_Large_A	Nuclear	Large	13084	F	29	Germany	Germany	Königswusterhausen	Bäume
0	9_35	Berlin	1912	NA	MS_Large_A	Nuclear	Large	13039	J	1419	Other	Italy	Sardinien_Monti_del_Carmagenta	Krauß
0	9_37	Berlin	1912	NA	MS_Large_A	Nuclear	Large	13039	J	1419	Other	Italy	Sardinien_Monti_del_Carmagenta	Krauß
0	10_11	Berlin	1912	NA	MS_Large_A	Nuclear	Large	13035	F	1419	Other	Italy	Sardinien_Sorgonj	Krauß
0	10_12	Berlin	1912	5.4	MS_Large_A	Nuclear	Large	13035	F	1419	Other	Italy	Sardinien_Sorgonj	Krauß
0	10_13	Berlin	1912	NA	MS_Large_A	Nuclear	Large	13035	F	1419	Other	Italy	Sardinien_Sorgonj	Krauß
0	10_14	Berlin	1912	4.3	MS_Large_A	Nuclear	Large	13035	F	1419	Other	Italy	Sardinien_Sorgonj	Krauß
1	7_6	Berlin	1912	4.5	MS_Large_A	Nuclear	Large	13026	F	806	Other	Croatia	Finn_Bucari	Ramme
0	9_28	Berlin	1912	NA	MS_Large_A	Nuclear	Large	13039	F	1419	Other	Italy	Sardinien_Monti_del_Carmagenta	Krauß
0	9_29	Berlin	1912	NA	MS_Large_A	Nuclear	Large	13039	F	1419	Other	Italy	Sardinien_Monti_del_Carmagenta	Krauß
0	9_30	Berlin	1912	NA	MS_Large_A	Nuclear	Large	13039	F	1419	Other	Italy	Sardinien_Monti_del_Carmagenta	Krauß
0	9_31	Berlin	1912	NA	MS_Large_A	Nuclear	Large	13039	J	1419	Other	Italy	Sardinien_Monti_del_Carmagenta	Krauß
0	9_32	Berlin	1912	NA	MS_Large_A	Nuclear	Large	13039	J	1419	Other	Italy	Sardinien_Monti_del_Carmagenta	Krauß
0	9_33	Berlin	1912	NA	MS_Large_A	Nuclear	Large	13039	J	1419	Other	Italy	Sardinien_Monti_del_Carmagenta	Krauß
0	9_34	Berlin	1912	NA	MS_Large_A	Nuclear	Large	13039	J	1419	Other	Italy	Sardinien_Monti_del_Carmagenta	Krauß
0	9_36	Berlin	1912	NA	MS_Large_A	Nuclear	Large	13039	J	1419	Other	Italy	Sardinien_Monti_del_Carmagenta	Krauß
0	9_38	Berlin	1912	NA	MS_Large_A	Nuclear	Large	13039	J	1419	Other	Italy	Sardinien_Monti_del_Carmagenta	Krauß
0	9_39	Berlin	1912	NA	MS_Large_A	Nuclear	Large	13039	J	1419	Other	Italy	Sardinien_Monti_del_Carmagenta	Krauß
0	10_5	Berlin	1916	5	MS_Large_A	Nuclear	Large	13034	F	797	Other	France	Noyen_NW_Frankreich	Prof._Welzkow
1	10_6	Berlin	1916	4.6	MS_Large_A	Nuclear	Large	13034	F	797	Other	France	Noyen_NW_Frankreich	Prof._Welzkow
0	10_7	Berlin	1916	NA	MS_Large_A	Nuclear	Large	13034	J	797	Other	France	Noyen_NW_Frankreich	Prof._Welzkow
0	9_43	Berlin	1916	NA	MS_Large_A	Nuclear	Large	13037	M	797	Other	France	Noyen_NW_Frankreich	Prof._Welzkow
0	10_4	Berlin	1918	NA	MS_Large_A	Nuclear	Large	13032	F	1242	Other	Romania	Transsylv._Alpen_Mogura_Odobesti_500-600m	P._Schulze
0	10_3	Berlin	1918	NA	MS_Large_A	Nuclear	Large	13032	F	1242	Other	Romania	Transsylv._Alpen_Mogura_Odobesti_500-600m	P._Schulze
1	11_33	Berlin	1919	4.5	MS_Large_A	Nuclear	Large	13086	F	11	Germany	Germany	Grunewald_Havel	Ulrich
1	11_17	Berlin	1923	3.2	MS_Large_A	Nuclear	Large	13079	F	26	Germany	Germany	Erkener_Löcknitzer_Wiesen	Ude
1	11_18	Berlin	1923	NA	MS_Large_A	Nuclear	Large	13079	M	26	Germany	Germany	Erkener_Löcknitzer_Wiesen	Ude
0	13_24	Berlin	1924	NA	MS_Large_A	Nuclear	Large	14263	F	NA	NA	NA	Umgebung_von_Koldsz	Bück
0	13_25	Berlin	1924	NA	MS_Large_A	Nuclear	Large	14263	F	NA	NA	NA	Umgebung_von_Koldsz	Bück
0	13_11	Berlin	1926	4.1	MS_Large_A	Nuclear	Large	13089	F	26	Germany	Germany	Erkener	Ude
1	13_12	Berlin	1926	3.4	MS_Large_A	Nuclear	Large	13089	F	26	Germany	Germany	Erkener	Ude
0	13_13	Berlin	1926	NA	MS_Large_A	Nuclear	Large	13089	J	26	Germany	Germany	Erkener	Ude
0	13_22	Berlin	1926	5.51	MS_Large_A	Nuclear	Large	9269	F	802	Other	Croatia	Süd_Istrien_Abbazia_	Enderlein_
1	11_27	Berlin	1927	3.6	MS_Large_A	Nuclear	Large	13066	F	26	Germany	Germany	Erkener_bei_Berlin	Ude
1	11_28	Berlin	1927	NA	MS_Large_A	Nuclear	Large	13066	M	26	Germany	Germany	Erkener_bei_Berlin	Ude
0	11_29	Berlin	1927	NA	MS_Large_A	Nuclear	Large	13066	M	26	Germany	Germany	Erkener_bei_Berlin	Ude
1	13_19	Berlin	1928	NA	MS_Large_A	Nuclear	Large	13088	F	26	Germany	Germany	Erkener	Ude
1	11_19	Berlin	1928	4.1	MS_Large_A	Nuclear	Large	13082	F	430	Germany	Germany	Offenbach_am_main_	Vogt
1	13_14	Berlin	1928	3.7	MS_Large_A	Nuclear	Large	13088	F	26	Germany	Germany	Erkener	Ude
1	13_15	Berlin	1928	NA	MS_Large_A	Nuclear	Large	13088	J	26	Germany	Germany	Erkener	Ude
1	13_16	Berlin	1928	3	MS_Large_A	Nuclear	Large	13088	F	26	Germany	Germany	Erkener	Ude
1	13_17	Berlin	1928	NA	MS_Large_A	Nuclear	Large	13088	J	26	Germany	Germany	Erkener	Ude
1	13_18	Berlin	1928	3.4	MS_Large_A	Nuclear	Large	13088	F	26	Germany	Germany	Erkener	Ude
0	13_20	Berlin	1928	3.3	MS_Large_A	Nuclear	Large	13088	F	26	Germany	Germany	Erkener	Ude
1	13_33	Berlin	1929	3.37	MS_Large_A	Nuclear	Large	9309	F	26	Germany	Germany	Fangschleuse_Erkener	Ude
1	13_43	Berlin	1929	2.89	MS_Large_A	Nuclear	Large	9307	F	26	Germany	Germany	Fangschleuse_Erkener	Ude
1	13_45	Berlin	1929	3.7	MS_Large_A	Nuclear	Large	9307	F	26	Germany	Germany	Fangschleuse_Erkener	Ude
1	13_30	Berlin	1929	3.22	MS_Large_A	Nuclear	Large	9309	F	26	Germany	Germany	Fangschleuse_Erkener	Ude
1	13_31	Berlin	1929	2.89	MS_Large_A	Nuclear	Large	9309	F	26	Germany	Germany	Fangschleuse_Erkener	Ude
1	13_32	Berlin	1929	2.68	MS_Large_A	Nuclear	Large	9309	F	26	Germany	Germany	Fangschleuse_Erkener	Ude
1	13_34	Berlin	1929	3.81	MS_Large_A	Nuclear	Large	9306	F	26	Germany	Germany	Fangschleuse_Erkener	Ude
1	13_35	Berlin	1929	2.97	MS_Large_A	Nuclear	Large	9306	F	26	Germany	Germany	Fangschleuse_Erkener	Ude
1	13_36	Berlin	1929	2.61	MS_Large_A	Nuclear	Large	9306	F	26	Germany	Germany	Fangschleuse_Erkener	Ude
1	13_37	Berlin	1929	3.47	MS_Large_A	Nuclear	Large	9306	F	26	Germany	Germany	Fangschleuse_Erkener	Ude
1	13_38	Berlin	1929	3.35	MS_Large_A	Nuclear	Large	9306	F	26	Germany	Germany	Fangschleuse_Erkener	Ude
1	13_39	Berlin	1929	3	MS_Large_A	Nuclear	Large	9306	F	26	Germany	Germany	Fangschleuse_Erkener	Ude
1	13_40	Berlin	1929	3.31	MS_Large_A	Nuclear	Large	9306	F	26	Germany	Germany	Fangschleuse_Erkener	Ude
1	13_41	Berlin	1929	2.61	MS_Large_A	Nuclear	Large	9307	F	26	Germany	Germany	Fangschleuse_Erkener	Ude
1	13_42	Berlin	1929	3.39	MS_Large_A	Nuclear	Large	9307	F	26	Germany	Germany	Fangschleuse_Erkener	Ude
1	13_44	Berlin	1929	3.1	MS_Large_A	Nuclear	Large	9307	F	26	Germany	Germany	Fangschleuse_Erkener	Ude
1	13_46	Berlin	1929	3.22	MS_Large_A	Nuclear	Large	9307	F	26	Germany	Germany	Fangschleuse_Erkener	Ude
1	13_26	Berlin	1930	4.97	MS_Large_A	Nuclear	Large	14264	F	1211	Other	France	Corsica_Piarea	Schulze
1	13_27	Berlin	1930	3.81	MS_Large_A	Nuclear	Large	14264	F	1211	Other	France	Corsica_Piarea	Schulze
1	13_28	Berlin	1930	3.85	MS_Large_A	Nuclear	Large	14264	F	1211	Other	France	Corsica_Piarea	Schulze
1	13_29	Berlin	1930	3.48	MS_Large_A	Nuclear	Large	14264	F	1211	Other	France	Corsica_Piarea	Schulze
0	9_42	Berlin	1931	4.8	MS_Large_A	Nuclear	Large	13042	F	639	Germany	Germany	Freiburg_im_Breisgau	Kracht
0	11_37	Berlin	1935	6.1	MS_Large_A	Nuclear	Large	13092	F	135	Germany	Germany	Bötzener_Wiesen	Preuße
1	11_38	Berlin	1935	4.7	MS_Large_A	Nuclear	Large	13092	F	135	Germany	Germany	Bötzener_Wiesen	Preuße
0	11_46	Berlin	1935	4.8	MS_Large_A	Nuclear	Large	13091	F	41	Germany	Germany	Caputh	Sick
1	13_1	Berlin	1935	4	MS_Large_A	Nuclear	Large	13069	F	24	Germany	Germany	Genshagener_Forst	Ehlers
1	13_2	Berlin	1935	4.1	MS_Large_A	Nuclear	Large	13069	F	24	Germany	Germany	Genshagener_Forst	Ehlers
1	13_3	Berlin	1935	3.2	MS_Large_A	Nuclear	Large	13069	F	24	Germany	Germany	Genshagener_Forst	Ehlers
1	11_22	Berlin	1936	NA	MS_Large_A	Nuclear	Large	13068	M	20	Germany	Germany	Östlich_Großbeeren	Ehlers
0	11_23	Berlin	1936	NA	MS_Large_A	Nuclear	Large	13068	M	20	Germany	Germany	Östlich_Großbeeren	Ehlers
1	11_21	Berlin	1936	NA	MS_Large_A	Nuclear	Large	13068	J	20	Germany	Germany	Östlich_Großbeeren	Ehlers
1	13_10	Berlin	1936	NA	MS_Large_A	Nuclear	Large	13073	J	86	Germany	Germany	Ruhlsdorf	Ehlers
1	13_8	Berlin	1936	NA	MS_Large_A	Nuclear	Large	13073	J	86	Germany	Germany	Ruhlsdorf	Ehlers
1	13_9	Berlin	1936	NA	MS_Large_A	Nuclear	Large	13073	J	86	Germany	Germany	Ruhlsdorf	Ehlers
1	11_20	Berlin	1936	3.8	MS_Large_A	Nuclear	Large	13068	F	20	Germany	Germany	Östlich_Großbeeren	Ehlers
1	11_31	Berlin	1937	4	MS_Large_A	Nuclear	Large	13076	F	21	Germany	Germany	Krumme_Laake_Müggeheim	Ehlers
0	11_43	Berlin	1937	NA	MS_Large_A	Nuclear	Large	13077	M	65	Germany	Germany	Röddelin_Mahlgast_See	Ehlers
1	11_24	Berlin	1937	NA	MS_Large_A	Nuclear	Large	13067	F	19	Germany	Germany	Summt_	Ehlers
1	11_25	Berlin	1937	2.8	MS_Large_A	Nuclear	Large	13067	F	19	Germany	Germany	Summt_	Ehlers
1	11_26	Berlin	1937	3	MS_Large_A	Nuclear	Large	13067	F	19	Germany	Germany	Summt_	Ehlers
1	11_30	Berlin	1937	4	MS_Large_A	Nuclear	Large	13071	F	NA	Germany	Germany	Höpenberge	Ehlers
1	11_32	Berlin	1937	3.3	MS_Large_A	Nuclear	Large	13076	F	21	Germany	Germany	Krumme_Laake_Müggeheim	Ehlers
1	11_35	Berlin	1937	4.5	MS_Large_A	Nuclear	Large	13072	F	66	Germany	Germany	Klosterwadle_Uckermark	Ehlers
1	11_36	Berlin	1937	3.2	MS_Large_A	Nuclear	Large	13072	F	66	Germany	Germany	Klosterwadle_Uckermark	Ehlers
1	11_40	Berlin	1937	3.5	MS_Large_A	Nuclear	Large	13077	F	65	Germany	Germany	Röddelin_Mahlgast_See	Ehlers
0	11_41	Berlin	1937	3.5	MS_Large_A	Nuclear	Large	13077	F	65	Germany	Germany	Röddelin_Mahlgast_See	Ehlers
1	11_42	Berlin	1937	NA	MS_Large_A	Nuclear	Large	13077	M	65	Germany	Germany	Röddelin_Mahlgast_See	Ehlers
1	13_5	Berlin	1937	NA	MS_Large_A	Nuclear	Large	13075	M	23	Germany	Germany	Schmöckwitz_Torfmoor	Ehlers
1	13_6	Berlin	1937	3	MS_Large_A	Nuclear	Large	13075	F	23	Germany	Germany	Schmöckwitz_Torfmoor	Ehlers
0	13_7	Berlin	1937	NA	MS_Large_A	Nuclear	Large	13074	J	19	Germany	Germany	Tegeler_Forst_Hennigsdorf	Ehlers
0	13_23	Berlin	1960	4.4	MS_Large_A	Nuclear	Large	14696	F	113	Germany	Germany	Oberer_Finkensee	NA
0	7_3	Berlin	1963	NA	MS_Large_A	Nuclear	Large	NA	F	1203	Other	Ukraine	Kaukasus_No.3_Kiew_Desna	Crome
1	7_5	Berlin	1963	NA	MS_Large_A	Nuclear	Large	NA	F	1203	Other	Ukraine	Kaukasus_No.3_Kiew_Desna	Crome
1	7_4	Berlin	1963	NA	MS_Large_A	Nuclear	Large	NA	F	1203	Other	Ukraine	Kaukasus_No.3_Kiew_Desna	Crome
0	9_25	Berlin	NA	NA	MS_Large_A	Nuclear	Large	13021	J	1737	Other	Turkey	Konstantinopel	Gottwald
0	8_1	Berlin	NA	NA	MS_Large_A	Nuclear	Large	13024	J	2216	Other	Russia	Sarepta	NA
0	8_2	Berlin	NA	NA	MS_Large_A	Nuclear	Large	13024	F	2216	Other	Russia	Sarepta	NA
0	8_3	Berlin	NA	NA	MS_Large_A	Nuclear	Large	13024	F	2216	Other	Russia	Sarepta	NA
0	9_11	Berlin	NA	NA	MS_Large_A	Nuclear	Large	13016	F	1693	Other	Russia	Süd_Russland_orlow_bei_Melitopol	NA
0	9_14	Berlin	NA	NA	MS_Large_A	Nuclear	Large	6020/bzw._1630	F	2216	Other	Russia	Sarepta	NA
1	9_21	Berlin	NA	6.1	MS_Large_A	Nuclear	Large	13021	F	1737	Other	Turkey	Konstantinopel	Gottwald
1	9_8	Berlin	NA	NA	MS_Large_A	Nuclear	Large	1320	M	3108	Other	Azerbaidshan	Lenkorau	Karsch
0	10_1	Berlin	NA	5.6	MS_Large_A	Nuclear	Large	13041	F	0	Germany	Germany	Berlin	Hedecke
1	10_2	Berlin	NA	5.4	MS_Large_A	Nuclear	Large	13041	F	0	Germany	Germany	Berlin	Hedecke
1	11_16	Berlin	NA	4.8	MS_Large_A	Nuclear	Large	13087	F	22	Germany	Germany	Groß_Glienke	Meise
0	7_1	Berlin	NA	NA	MS_Large_A	Nuclear	Large	13017	F	1024	Other	Italy	Livorno	Weber
0	8_4	Berlin	NA	NA	MS_Large_A	Nuclear	Large	13044	F	3273	Other	Portugal	Madeira	NA
0	8_7	Berlin	NA	NA	MS_Large_A	Nuclear	Large	13036	J	1931	Other	Algeria	Algier	Buchenfeldt
0	8_8	Berlin	NA	NA	MS_Large_A	Nuclear	Large	13036	J	1931	Other	Algeria	Algier	Buchenfeldt
1	9_12	Berlin	NA	NA	MS_Large_A	Nuclear	Large	13025	F	685	Other	France	Frankreich_St_Mihel	NA
0	9_13	Berlin	NA	NA	MS_Large_A	Nuclear	Large	6020/bzw._1630	F	2216	Other	Russia	Sarepta	NA
0	9_15	Berlin	NA	NA	MS_Large_A	Nuclear	Large	6020/bzw._1630	F	2216	Other	Russia	Sarepta	NA
0	9_22	Berlin	NA	6	MS_Large_A	Nuclear	Large	13021	F	1737	Other	Turkey	Konstantinopel	Gottwald
1	9_23	Berlin	NA	NA	MS_Large_A	Nuclear	Large	13021	J	1737	Other	Turkey	Konstantinopel	Gottwald
0	9_24	Berlin	NA	NA	MS_Large_A	Nuclear	Large	13021	J	1737	Other	Turkey	Konstantinopel	Gottwald
0	9_41	Berlin	NA	NA	MS_Large_A	Nuclear	Large	13043	F	456	Germany	Germany	Nassau_Mombach	L._Koch
0	9_6	Berlin	NA	NA	MS_Large_A	Nuclear	Large	13019	F	1629	Other	Greece	Kunami_Morea	NA
0	9_9	Berlin	NA	NA	MS_Large_A	Nuclear	Large	1320	M	3108	Other	Azerbaidshan	Lenkorau	Karsch
0	8_10	Berlin	NA	NA	MS_Large_A	Nuclear	Large	13029	F	3453	Other	Portugal	Azores_Terceiro_	Simroth
0	8_12	Berlin	NA	NA	MS_Large_A	Nuclear	Large	13029	F	3453	Other	Portugal	Azores_Terceiro_	Simroth
0	8_5	Berlin	NA	NA	MS_Large_A	Nuclear	Large	13028	F	3521	Other	Portugal	S._Miguel_Fayal	NA
1	8_6	Berlin	NA	NA	MS_Large_A	Nuclear	Large	13028	F	3521	Other	Portugal	S._Miguel_Fayal	NA
0	8_9	Berlin	NA	NA	MS_Large_A	Nuclear	Large	13029	F	3453	Other	Portugal	Azores_Terceiro_	Simroth
1	9_10	Berlin	NA	NA	MS_Large_A	Nuclear	Large	1320	M	3108	Other	Azerbaidshan	Lenkorau	Karsch
0	9_7	Berlin	NA	NA	MS_Large_A	Nuclear	Large	242	F	1629	Other	Greece	Griechenland	Krüper
0	2_1	Frankfurt	1926	5	MS_Large_A	Nuclear	Large	815	F	2105	Other	Greece	Kreta	Rur/Roewer_1927
0	5_12	Frankfurt	1871	NA	MS_Large_A	Nuclear	Large	31598	F	2571	Other	Russia	Russland_Sarepta	Glitsch_1871/
1	2_33	Frankfurt	1872	4.9	MS_Large_A	Nuclear	Large	3521	F	2268	Other	Morocco	Marokko_Casablanca	Fritzsch_und_Rein_1872
1	3_10	Frankfurt	1872	NA	MS_Large_A	Nuclear	Large	3521	F	2268	Other	Morocco	Marokko_Casablanca	Fritzsch_und_Rein_1872
1	3_8	Frankfurt	1872	6.4	MS_Large_A	Nuclear	Large	3521	F	2268	Other	Morocco	Marokko_Casablanca	Fritzsch_und_Rein_1872
0	3_9	Frankfurt	1872	6	MS_Large_A	Nuclear	Large	3521	F	2268	Other	Morocco	Marokko_Casablanca	Fritzsch_und_Rein_1872
0	3_11	Frankfurt	1873	4.1	MS_Large_A	Nuclear	Large	5589	F	0	Germany	Germany	Frankfurt	1873
0	3_12	Frankfurt	1873	4.2	MS_Large_A	Nuclear	Large	5589	F	0	Germany	Germany	Frankfurt	1873
0	3_1	Frankfurt	1882	NA	MS_Large_A	Nuclear	Large	3509	F	9140	Other	Japan	Japan,_Nagasaki_und_Compina	Dönitz_1882
0	3_2	Frankfurt	1882	NA	MS_Large_A	Nuclear	Large	3509	F	9140	Other	Japan	Japan,_Nagasaki_und_Compina	Dönitz_1882
0	3_3	Frankfurt	1882	NA	MS_Large_A	Nuclear	Large	3509	F	9140	Other	Japan	Japan,_Nagasaki_und_Compina	Dönitz_1882
0	3_4	Frankfurt	1882	NA	MS_Large_A	Nuclear	Large	3509	F	9140	Other	Japan	Japan,_Nagasaki_und_Compina	Dönitz_1882
0	6_28	Frankfurt	1882	NA	MS_Large_A	Nuclear	Large	3509	J	9140	Other	Japan	Japan,_Nagasaki_und_Compina	Dönitz_1882
0	6_29	Frankfurt	1882	NA	MS_Large_A	Nuclear	Large	3509	J	9140	Other	Japan	Japan,_Nagasaki_und_Compina	Dönitz_1882
0	6_30	Frankfurt	1882	NA	MS_Large_A	Nuclear	Large	3509	J	9140	Other	Japan	Japan,_Nagasaki_und_Compina	Dönitz_1882
0	6_31	Frankfurt	1882	NA	MS_Large_A	Nuclear	Large	3509	J	9140	Other	Japan	Japan,_Nagasaki_und_Compina	Dönitz_1882
0	2_23	Frankfurt	1883	NA	MS_Large_A	Nuclear	Large	3506	F	0	Germany	Germany	Frankfurt	Koch_1883
0	2_24	Frankfurt	1883	4.2	MS_Large_A	Nuclear	Large	3506	F	0	Germany	Germany	Frankfurt	Koch_1883
0	2_39	Frankfurt	1901	3.7	MS_Large_A	Nuclear	Large	3514	F	7	Germany	Germany	Mainkur_Frankfurt	Römer_1901
0	2_43	Frankfurt	1901	4	MS_Large_A	Nuclear	Large	3515	F	7	Germany	Germany	Schwanheim	Knoblauch_1901
0	2_44	Frankfurt	1901	3.8	MS_Large_A	Nuclear	Large	3515	F	7	Germany	Germany	Schwanheim	Knoblauch_1901
0	2_45	Frankfurt	1901	4.3	MS_Large_A	Nuclear	Large	3515	F	7	Germany	Germany	Schwanheim	Knoblauch_1901
0	2_46	Frankfurt	1901	3.4	MS_Large_A	Nuclear	Large	3515	F	7	Germany	Germany	Schwanheim	Knoblauch_1901
0	2_26	Frankfurt	1902	4.7	MS_Large_A	Nuclear	Large	3508	F	0	Germany	Germany	Frankfurt	Römer_1902
0	2_27	Frankfurt	1902	3.1	MS_Large_A	Nuclear	Large	3508	F	0	Germany	Germany	Frankfurt	Römer_1902
0	2_28	Frankfurt	1902	3.8	MS_Large_A	Nuclear	Large	3508	F	0	Germany	Germany	Frankfurt	Römer_1902
0	2_25	Frankfurt	1902	4.3	MS_Large_A	Nuclear	Large	3508	F	0	Germany	Germany	Frankfurt	Römer_1902
0	2_35	Frankfurt	1904	NA	MS_Large_A	Nuclear	Large	3512	F	457	Other	Switzerland	Lugano	Edinger_5.1904
0	2_36	Frankfurt	1904	NA	MS_Large_A	Nuclear	Large	3512	F	457	Other	Switzerland	Lugano	Edinger_5.1904
0	2_37	Frankfurt	1904	NA	MS_Large_A	Nuclear	Large	3512	F	457	Other	Switzerland	Lugano	Edinger_5.1904
0	3_19	Frankfurt	1908	4.5	MS_Large_A	Nuclear	Large	5594	F	53	Germany	Germany	Michelstadt_im_Odenwald	Neuenburg_8/1908
0	2_31	Frankfurt	1914	6.5	MS_Large_A	Nuclear	Large	3507	F	1010	Other	Spain	La_Fosca_de_Palemos_Gerona	Haas_1914
0	2_32	Frankfurt	1914	5.4	MS_Large_A	Nuclear	Large	3507	F	1010	Other	Spain	La_Fosca_de_Palemos_Gerona	Haas_1914
0	6_17	Frankfurt	1914	6	MS_Large_A	Nuclear	Large	3507	F	1010	Other	Spain	La_Fosca_de_Palemos_Gerona	Haas_1914
0	6_18	Frankfurt	1914	4.7	MS_Large_A	Nuclear	Large	3507	F	1010	Other	Spain	La_Fosca_de_Palemos_Gerona	Haas_1914
0	6_19	Frankfurt	1914	6.2	MS_Large_A	Nuclear	Large	3507	F	1010	Other	Spain	La_Fosca_de_Palemos_Gerona	Haas_1914
0	6_20	Frankfurt	1914	5.5	MS_Large_A	Nuclear	Large	3507	F	1010	Other	Spain	La_Fosca_de_Palemos_Gerona	Haas_1914
0	6_21	Frankfurt	1914	4.4	MS_Large_A	Nuclear	Large	3507	F	1010	Other	Spain	La_Fosca_de_Palemos_Gerona	Haas_1914
0	6_22	Frankfurt	1914	4.8	MS_Large_A	Nuclear	Large	3507	F	1010	Other	Spain	La_Fosca_de_Palemos_Gerona	Haas_1914
0	6_23	Frankfurt	1914	4.7	MS_Large_A	Nuclear	Large	3507	F	1010	Other	Spain	La_Fosca_de_Palemos_Gerona	Haas_1914
0	6_24	Frankfurt	1914	5.7	MS_Large_A	Nuclear	Large	3507	F	1010	Other	Spain	La_Fosca_de_Palemos_Gerona	Haas_1914
0	6_25	Frankfurt	1914	NA	MS_Large_A	Nuclear	Large	3507	F	1010	Other	Spain	La_Fosca_de_Palemos_Gerona	Haas_1914
0	6_26	Frankfurt	1914	NA	MS_Large_A	Nuclear	Large	3507	F	1010	Other	Spain	La_Fosca_de_Palemos_Gerona	Haas_1914
0	6_27	Frankfurt	1914	NA	MS_Large_A	Nuclear	Large	3507	F	1010	Other	Spain	La_Fosca_de_Palemos_Gerona	Haas_1914
0	2_29	Frankfurt	1915	6.2	MS_Large_A	Nuclear	Large	3510	F	1171	Other	Spain	Flix_Tarragona	Haas_1915
0	2_30	Frankfurt	1915	5.1	MS_Large_A	Nuclear	Large	3510	F	1171	Other	Spain	Flix_Tarragona	Haas_1915
0	3_20	Frankfurt	1915	NA	MS_Large_A	Nuclear	Large	6432	F	13	Germany	Germany	Obertshausen_Offenbach	1915-06-26
0	3_21	Frankfurt	1915	NA	MS_Large_A	Nuclear	Large	6432	J	13	Germany	Germany	Obertshausen_Offenbach	1915-06-26
0	3_6	Frankfurt	1918	6.5	MS_Large_A	Nuclear	Large	3511	F	1056	Other	Spain	Pobla_de_Segur_Lerida	Haas_1918
0	3_7	Frankfurt	1918	5.4	MS_Large_A	Nuclear	Large	3511	F	1056	Other	Spain	Pobla_de_Segur_Lerida	Haas_1918
0	3_22	Frankfurt	1922	4	MS_Large_A	Nuclear	Large	7354	J	93	Germany	Germany	Pfalz_Neustadt	Stellwaag_20.08.1922
0	2_2	Frankfurt	1926	5.1	MS_Large_A	Nuclear	Large	815	F	2105	Other	Greece	Kreta	Rur/Roewer_1928
0	2_3	Frankfurt	1926	6.5	MS_Large_A	Nuclear	Large	815	F	2105	Other	Greece	Kreta	Rur/Roewer_1929
0	2_4	Frankfurt	1928	NA	MS_Large_A	Nuclear	Large	1366	F	859	Other	Hungary	Ungarn,_Strawatornya	Roewer_1928
0	3_26	Frankfurt	1931	3.6	MS_Large_A	Nuclear	Large	5593	F	7	Germany	Germany	Schwanheim	Cürten_1931
0	5_24	Frankfurt	1933	5	MS_Large_A	Nuclear	Large	61280	F	315	Germany	Germany	Dessau_Roßlau_Dellnau	S.J./Wiehle_1933
0	2_8	Frankfurt	1934	4.3	MS_Large_A	Nuclear	Large	4337	F	424	Germany	Germany	Berlin	Roewer_1934
0	2_38	Frankfurt	1934	4.6	MS_Large_A	Nuclear	Large	3513	F	27	Germany	Germany	Messeler_Parl,_Darmstadt	Haas_1934
1	2_40	Frankfurt	1935	4.5	MS_Large_A	Nuclear	Large	3522	F	10	Germany	Germany	Offenbach,_Luhrwald	Zilch_1935
0	2_41	Frankfurt	1935	4.6	MS_Large_A	Nuclear	Large	3522	F	10	Germany	Germany	Offenbach,_Luhrwald	Zilch_1935
0	2_42	Frankfurt	1935	4.9	MS_Large_A	Nuclear	Large	3522	F	10	Germany	Germany	Offenbach,_Luhrwald	Zilch_1935
0	3_23	Frankfurt	1936	NA	MS_Large_A	Nuclear	Large	5597	F	27	Germany	Germany	Scheftsheimer_Wiese_Darmstadt	Donien_1936
0	3_24	Frankfurt	1936	3.9	MS_Large_A	Nuclear	Large	5597	F	27	Germany	Germany	Scheftsheimer_Wiese_Darmstadt	Donien_1936
1	3_25	Frankfurt	1936	4.2	MS_Large_A	Nuclear	Large	5596	F	21	Germany	Germany	Taunus_Eppstein	9.9.1936_Hohorst
0	6_11	Frankfurt	1938	NA	MS_Large_A	Nuclear	Large	1794	J	1111	Other	Italy	Sardinien	Roewer_1938
0	6_5	Frankfurt	1938	NA	MS_Large_A	Nuclear	Large	1794	J	1111	Other	Italy	Sardinien	Roewer_1938
0	2_5	Frankfurt	1938	6	MS_Large_A	Nuclear	Large	1794	F	1111	Other	Italy	Sardinien	Roewer_1938
0	2_6	Frankfurt	1938	5.1	MS_Large_A	Nuclear	Large	1794	F	1111	Other	Italy	Sardinien	Roewer_1938
0	2_7	Frankfurt	1938	5.2	MS_Large_A	Nuclear	Large	1794	F	1111	Other	Italy	Sardinien	Roewer_1938
0	6_1	Frankfurt	1938	NA	MS_Large_A	Nuclear	Large	1794	J	1111	Other	Italy	Sardinien	Roewer_1938
0	6_10	Frankfurt	1938	NA	MS_Large_A	Nuclear	Large	1794	J	1111	Other	Italy	Sardinien	Roewer_1938
0	6_12	Frankfurt	1938	NA	MS_Large_A	Nuclear	Large	1794	J	1111	Other	Italy	Sardinien	Roewer_1938
0	6_13	Frankfurt	1938	NA	MS_Large_A	Nuclear	Large	1794	J	1111	Other	Italy	Sardinien	Roewer_1938
0	6_14	Frankfurt	1938	NA	MS_Large_A	Nuclear	Large	1794	J	1111	Other	Italy	Sardinien	Roewer_1938
1	6_15	Frankfurt	1938	NA	MS_Large_A	Nuclear	Large	1794	J	1111	Other	Italy	Sardinien	Roewer_1938
0	6_16	Frankfurt	1938	NA	MS_Large_A	Nuclear	Large	1794	J	1111	Other	Italy	Sardinien	Roewer_1938
0	6_2	Frankfurt	1938	NA	MS_Large_A	Nuclear	Large	1794	J	1111	Other	Italy	Sardinien	Roewer_1938
0	6_3	Frankfurt	1938	NA	MS_Large_A	Nuclear	Large	1794	J	1111	Other	Italy	Sardinien	Roewer_1938
0	6_4	Frankfurt	1938	NA	MS_Large_A	Nuclear	Large	1794	J	1111	Other	Italy	Sardinien	Roewer_1938
0	6_6	Frankfurt	1938	NA	MS_Large_A	Nuclear	Large	1794	J	1111	Other	Italy	Sardinien	Roewer_1938
0	6_7	Frankfurt	1938	NA	MS_Large_A	Nuclear	Large	1794	J	1111	Other	Italy	Sardinien	Roewer_1938
0	6_8	Frankfurt	1938	NA	MS_Large_A	Nuclear	Large	1794	J	1111	Other	Italy	Sardinien	Roewer_1938
0	6_9	Frankfurt	1938	NA	MS_Large_A	Nuclear	Large	1794	J	1111	Other	Italy	Sardinien	Roewer_1938
0	2_14	Frankfurt	1940	4.4	MS_Large_A	Nuclear	Large	5658	F	732	Other	Italy	Florenz	Roewer_1940
0	2_13	Frankfurt	1940	4.2	MS_Large_A	Nuclear	Large	5658	F	732	Other	Italy	Florenz	Roewer_1940
0	2_10	Frankfurt	1942	4	MS_Large_A	Nuclear	Large	1796	F	908	Other	France	Ostpyrenäen	Roewer_1942
0	2_11	Frankfurt	1942	3.4	MS_Large_A	Nuclear	Large	1796	F	908	Other	France	Ostpyrenäen	Roewer_1942
0	2_12	Frankfurt	1942	3.6	MS_Large_A	Nuclear	Large	1796	F	908	Other	France	Ostpyrenäen	Roewer_1942
0	2_9	Frankfurt	1942	4.2	MS_Large_A	Nuclear	Large	1796	F	908	Other	France	Ostpyrenäen	Roewer_1942
1	3_43	Frankfurt	1942	4	MS_Large_A	Nuclear	Large	5595	F	22	Germany	Germany	Taunus_Vockenhausen_b._Eppstein	Pape_11.8.1942
1	2_15	Frankfurt	1943	5.8	MS_Large_A	Nuclear	Large	9009	F	596	Other	Macedonia	Macedonien_Ostrow_See	Irell/_Roewer_1943
1	2_16	Frankfurt	1943	5.6	MS_Large_A	Nuclear	Large	9009	F	596	Other	Macedonia	Macedonien_Ostrow_See	Irell/_Roewer_1943
1	2_19	Frankfurt	1943	NA	MS_Large_A	Nuclear	Large	8992	F	798	Other	France	Marseille	Roewer_1943
1	2_20	Frankfurt	1943	4.4	MS_Large_A	Nuclear	Large	8992	F	798	Other	France	Marseille	Roewer_1943
1	2_21	Frankfurt	1943	3.5	MS_Large_A	Nuclear	Large	8992	F	798	Other	France	Marseille	Roewer_1943
0	2_22	Frankfurt	1943	4.5	MS_Large_A	Nuclear	Large	8992	F	798	Other	France	Marseille	Roewer_1943
0	3_34	Frankfurt	1948	NA	MS_Large_A	Nuclear	Large	5850	F	121	Germany	Germany	Eifel_Herchenberg	Schuster_9.1948
1	3_29	Frankfurt	1948	4	MS_Large_A	Nuclear	Large	6236	F	0	Germany	Germany	Frankfurt	Hesse,_Herbst_1948
1	3_30	Frankfurt	1948	4.3	MS_Large_A	Nuclear	Large	5914	F	7	Germany	Germany	Schwanheim_am_Main	Hesse_15.9.1948
1	3_33	Frankfurt	1948	4	MS_Large_A	Nuclear	Large	5773	F	17	Germany	Germany	Taunus_zw_Loßbach_und_Hofheim	Nothdurfth_23.09.1948
0	3_38	Frankfurt	1948	4.5	MS_Large_A	Nuclear	Large	5772	F	7	Germany	Germany	Frankfurt_Eukheimer_Ried	Schuster_30.8.1948
0	3_40	Frankfurt	1948	3.8	MS_Large_A	Nuclear	Large	5774	F	10	Germany	Germany	Sprendlingen_Offenbach	Neubecker_16.9.1948
0	3_31	Frankfurt	1949	3.2	MS_Large_A	Nuclear	Large	6547	F	17	Germany	Germany	Taunus_Hofheim	Nothdurft_10.09.1949
1	3_32	Frankfurt	1949	4.5	MS_Large_A	Nuclear	Large	6548	F	19	Germany	Germany	Taunus_Loßbach	Nothdurft_24.09.1949
0	3_35	Frankfurt	1949	2.8	MS_Large_A	Nuclear	Large	6385	F	NA	Germany	Germany	Mönchsbruck	Hesse_7.7.1949
0	3_36	Frankfurt	1949	NA	MS_Large_A	Nuclear	Large	6385	J	NA	Germany	Germany	Mönchsbruck	Hesse_7.7.1949
0	3_37	Frankfurt	1949	4.5	MS_Large_A	Nuclear	Large	7498	F	27	Germany	Germany	Wetterau_Wisselsheim	Scherf_15.09.1949
0	3_39	Frankfurt	1949	4	MS_Large_A	Nuclear	Large	6386	F	0	Germany	Germany	Frankfurt_Südfriedhof	Lerner_11.8.1949
1	3_41	Frankfurt	1949	3.3	MS_Large_A	Nuclear	Large	6545	F	40	Germany	Germany	Odenwald_Wersau	Schnellbäcker_20.0.1949
0	3_42	Frankfurt	1949	3.3	MS_Large_A	Nuclear	Large	6547	F	10	Germany	Germany	Höchst_a.M.	Bott_9.9.1949
0	3_44	Frankfurt	1950	4.8	MS_Large_A	Nuclear	Large	7507	F	11	Germany	Germany	Taunus_Sulzbach	Millowitsch_31.07.1950
0	3_45	Frankfurt	1950	NA	MS_Large_A	Nuclear	Large	7509	J	36	Germany	Germany	Wetterau_Niederweisel	Kraus_16.7.1950
0	4_10	Frankfurt	1950	3.9	MS_Large_A	Nuclear	Large	7504	F	13	Germany	Germany	Hengsten_bei_Obertshausen	Zilch_9.8.1950
0	4_11	Frankfurt	1950	3.7	MS_Large_A	Nuclear	Large	7504	F	13	Germany	Germany	Hengsten_bei_Obertshausen	Zilch_9.8.1950
0	4_12	Frankfurt	1950	4.5	MS_Large_A	Nuclear	Large	7504	F	13	Germany	Germany	Hengsten_bei_Obertshausen	Zilch_9.8.1950
0	4_13	Frankfurt	1950	NA	MS_Large_A	Nuclear	Large	7504	F	13	Germany	Germany	Hengsten_bei_Obertshausen	Zilch_9.8.1950
0	4_14	Frankfurt	1950	NA	MS_Large_A	Nuclear	Large	7504	F	13	Germany	Germany	Hengsten_bei_Obertshausen	Zilch_9.8.1950
0	4_2	Frankfurt	1950	4.6	MS_Large_A	Nuclear	Large	7503	F	106	Germany	Germany	Pfalz_Bürzweiler	Menges_3.8.1950
0	4_3	Frankfurt	1950	5	MS_Large_A	Nuclear	Large	7535	F	17	Germany	Germany	Taunus_Lorsbacher_Tal_bei_Hofheim	Nothdurft_24.08.1950
1	4_4	Frankfurt	1950	3.8	MS_Large_A	Nuclear	Large	7504	F	13	Germany	Germany	Hengsten_bei_Obertshausen	Zilch_9.8.1950
0	4_5	Frankfurt	1950	4.9	MS_Large_A	Nuclear	Large	7504	F	13	Germany	Germany	Hengsten_bei_Obertshausen	Zilch_9.8.1950
0	4_6	Frankfurt	1950	4.9	MS_Large_A	Nuclear	Large	7504	F	13	Germany	Germany	Hengsten_bei_Obertshausen	Zilch_9.8.1950
0	4_7	Frankfurt	1950	4.6	MS_Large_A	Nuclear	Large	7504	F	13	Germany	Germany	Hengsten_bei_Obertshausen	Zilch_9.8.1950
0	4_8	Frankfurt	1950	3.9	MS_Large_A	Nuclear	Large	7504	F	13	Germany	Germany	Hengsten_bei_Obertshausen	Zilch_9.8.1950
1	4_9	Frankfurt	1950	4.2	MS_Large_A	Nuclear	Large	7504	F	13	Germany	Germany	Hengsten_bei_Obertshausen	Zilch_9.8.1950
1	5_1	Frankfurt	1950	NA	MS_Large_A	Nuclear	Large	10143	F	47	Germany	Germany	Wächtersbach	Schuckart_1950/Braun
0	5_8	Frankfurt	1950	NA	MS_Large_A	Nuclear	Large	10269	M	NA	Germany	Germany	Waldorf	Schnellb._09.07.1950/Braun_09.1957
0	4_28	Frankfurt	1951	5	MS_Large_A	Nuclear	Large	10190	F	65	Germany	Germany	Lorch_am_Rhein	Schnellb._1951/Braun_09.1957
0	5_10	Frankfurt	1951	NA	MS_Large_A	Nuclear	Large	10304	F	37	Germany	Germany	Kühkopf	Schnellb_07.1951/Braun_09.1957
0	5_11	Frankfurt	1951	NA	MS_Large_A	Nuclear	Large	10304	F	37	Germany	Germany	Kühkopf	Schnellb_07.1951/Braun_09.1957
0	5_9	Frankfurt	1951	3.4	MS_Large_A	Nuclear	Large	10304	F	37	Germany	Germany	Kühkopf	Schnellb_07.1951/Braun_09.1957
0	4_22	Frankfurt	1952	4.5	MS_Large_A	Nuclear	Large	8351	F	898	Other	France	Corsica_Casamozza	Kahmann_23.9.1952/Schnellb.
0	5_2	Frankfurt	1952	4.7	MS_Large_A	Nuclear	Large	8354	F	898	Other	France	Corsica_Col_de_Prato_980_m	Kahmann_23.09.1952/Schnellb.
0	3_46	Frankfurt	1952	4.5	MS_Large_A	Nuclear	Large	8348	F	898	Other	France	Corsica_Casamozza	Kahmann_23.9.1952/Schnellb.
1	4_1	Frankfurt	1952	5.8	MS_Large_A	Nuclear	Large	8349	F	898	Other	France	Corsica_Calacuccia,_1000-1500m	Kahmann_07.09.1952/Schnellb.
0	4_15	Frankfurt	1952	3.7	MS_Large_A	Nuclear	Large	8355	F	898	Other	France	Corsica_Corte_400m_	Kahmann_15.9.1952/Schnellb.
1	4_16	Frankfurt	1952	4.8	MS_Large_A	Nuclear	Large	8355	F	898	Other	France	Corsica_Corte_400m_	Kahmann_15.9.1952/Schnellb.
1	4_18	Frankfurt	1952	5.1	MS_Large_A	Nuclear	Large	8353	F	898	Other	France	Corsica_Corte_400m_	Kahmann_17.9.1952/Schnellb.
0	4_19	Frankfurt	1952	4.1	MS_Large_A	Nuclear	Large	8353	F	898	Other	France	Corsica_Corte_400m_	Kahmann_17.9.1952/Schnellb.
1	4_20	Frankfurt	1952	3.5	MS_Large_A	Nuclear	Large	8353	F	898	Other	France	Corsica_Corte_400m_	Kahmann_17.9.1952/Schnellb.
1	4_21	Frankfurt	1952	4.8	MS_Large_A	Nuclear	Large	8351	F	898	Other	France	Corsica_Casamozza	Kahmann_23.9.1952/Schnellb.
1	4_23	Frankfurt	1952	3.5	MS_Large_A	Nuclear	Large	8352	F	898	Other	France	Corsica_Ponte_Lecchia_185_m	Kahmann_18.09.1952/
1	5_3	Frankfurt	1952	NA	MS_Large_A	Nuclear	Large	8354	F	898	Other	France	Corsica_Col_de_Prato_980_m	Kahmann_23.09.1952/Schnellb.
1	5_7	Frankfurt	1952	5.4	MS_Large_A	Nuclear	Large	8350	F	898	Other	France	Corsica_Lumio_Calenzana_30_m	Kahmann_14.09.1952/Schnellb.
0	2_17	Frankfurt	1953	NA	MS_Large_A	Nuclear	Large	10724	F	4335	Other	Iran	Iran,_Maharlu_See	Loeffler/Roewer_1953
0	2_18	Frankfurt	1953	NA	MS_Large_A	Nuclear	Large	10729	F	4335	Other	Iran	Iran,_Maharlu_See	Loeffler/Roewer_1953
0	4_29	Frankfurt	1953	NA	MS_Large_A	Nuclear	Large	8423	F	1110	Other	Spain	Spanien_Casteldefels	Eng_09.10.1953/Schnellb.
0	5_6	Frankfurt	1953	6.2	MS_Large_A	Nuclear	Large	8422	F	1093	Other	Spain	Barcelona_500_m	19614/Schnellb.
1	4_17	Frankfurt	1954	6	MS_Large_A	Nuclear	Large	9523	F	1111	Other	Italy	Sardinien_bei_Oschiri_400_m_	Kahmann_4.9.1954/Kraus
1	4_25	Frankfurt	1954	6.5	MS_Large_A	Nuclear	Large	8810	F	1111	Other	Italy	Sardinien_Olbia	Kahmann_01.09.1954/Kraus
1	4_26	Frankfurt	1954	5.7	MS_Large_A	Nuclear	Large	8810	F	1111	Other	Italy	Sardinien_Olbia	Kahmann_01.09.1954/Kraus
0	4_27	Frankfurt	1954	6	MS_Large_A	Nuclear	Large	8811	F	1111	Other	Italy	Sardinien_Tempio	Kahmann_09.09.1954/Kraus
0	4_30	Frankfurt	1957	NA	MS_Large_A	Nuclear	Large	10168	F	7	Germany	Germany	Schwanheim	Schnellb._/Braun_09.1957
1	5_4	Frankfurt	1957	4	MS_Large_A	Nuclear	Large	9931	F	41	Germany	Germany	Mühlberg_bei_Niederkleen	Arzt_30.08.1953/Braun_27.06.1957
0	5_5	Frankfurt	1957	5.2	MS_Large_A	Nuclear	Large	10480	F	671	Other	Croatia	Istrien_Rovinj	Braun_08.1956/Kraus_1957
1	3_15	Frankfurt	1960	6	MS_Large_A	Nuclear	Large	3596	F	707	Other	France	Süd_Frankreich_Camargue	F._König_9.1960/Kraus_1960
1	3_16	Frankfurt	1960	6.2	MS_Large_A	Nuclear	Large	3596	F	707	Other	France	Süd_Frankreich_Camargue	F._König_9.1960/Kraus_1960
0	3_17	Frankfurt	1960	NA	MS_Large_A	Nuclear	Large	3596	F	707	Other	France	Süd_Frankreich_Camargue	F._König_9.1960/Kraus_1960
1	3_18	Frankfurt	1960	NA	MS_Large_A	Nuclear	Large	3596	F	707	Other	France	Süd_Frankreich_Camargue	F._König_9.1960/Kraus_1960
0	3_13	Frankfurt	NA	2.9	MS_Large_A	Nuclear	Large	5591	F	1	Germany	Germany	Frankfurt_Eschenheimer_Tor	von_Heyden
0	3_14	Frankfurt	NA	3.9	MS_Large_A	Nuclear	Large	5591	F	1	Germany	Germany	Frankfurt_Eschenheimer_Tor	von_Heyden
1	5_15	Frankfurt	NA	2.9	MS_Large_A	Nuclear	Large	61272	F	315	Germany	Germany	Dessau,_Berlin	Dr._W./H._Wiehle
0	5_16	Frankfurt	NA	3.2	MS_Large_A	Nuclear	Large	61272	F	315	Germany	Germany	Dessau,_Berlin	Dr._W./H._Wiehle
0	5_21	Frankfurt	NA	2.7	MS_Large_A	Nuclear	Large	61272	F	315	Germany	Germany	Dessau,_Berlin	Dr._W./H._Wiehle
0	5_17	Frankfurt	NA	2.6	MS_Large_A	Nuclear	Large	61272	F	315	Germany	Germany	Dessau,_Berlin	Dr._W./H._Wiehle
0	5_18	Frankfurt	NA	3	MS_Large_A	Nuclear	Large	61272	F	315	Germany	Germany	Dessau,_Berlin	Dr._W./H._Wiehle
0	5_19	Frankfurt	NA	2.3	MS_Large_A	Nuclear	Large	61272	F	315	Germany	Germany	Dessau,_Berlin	Dr._W./H._Wiehle
0	5_20	Frankfurt	NA	2.7	MS_Large_A	Nuclear	Large	61272	F	315	Germany	Germany	Dessau,_Berlin	Dr._W./H._Wiehle
1	5_22	Frankfurt	NA	2.6	MS_Large_A	Nuclear	Large	61272	F	315	Germany	Germany	Dessau,_Berlin	Dr._W./H._Wiehle
0	5_23	Frankfurt	NA	3.1	MS_Large_A	Nuclear	Large	61272	F	315	Germany	Germany	Dessau,_Berlin	Dr._W./H._Wiehle
0	3_5	Frankfurt	NA	NA	MS_Large_A	Nuclear	Large	3516	J	0	Germany	Germany	Frankfurt	van_Heyden
1	2_34	Frankfurt	NA	NA	MS_Large_A	Nuclear	Large	31604	F	11155	Other	Indonesia	Java	Strand
0	3_27	Frankfurt	NA	NA	MS_Large_A	Nuclear	Large	5592	F	7	Germany	Germany	Schwanheim_am_Main	NA
0	3_28	Frankfurt	NA	NA	MS_Large_A	Nuclear	Large	5592	F	7	Germany	Germany	Schwanheim_am_Main	NA
0	5_14	Frankfurt	NA	NA	MS_Large_A	Nuclear	Large	61135	M	2856	Other	Lebanon	Libanon	/Jäger_2010
0	6_32	Frankfurt	NA	NA	MS_Large_A	Nuclear	Large	61138	F	3701	Other	Iran	Iran_Coast_of_Caspian_Sea	/Jäger_2010
0	11_5	Berlin	1820	7.5	MS_Large_B	Nuclear	Large	484	F	2821	Other	Syria	Syria	Ehrenberg
0	11_6	Berlin	1820	7.5	MS_Large_B	Nuclear	Large	484	F	2821	Other	Syria	Syria	Ehrenberg
0	11_7	Berlin	1820	7.2	MS_Large_B	Nuclear	Large	484	F	2821	Other	Syria	Syria	Ehrenberg
0	11_8	Berlin	1820	NA	MS_Large_B	Nuclear	Large	484	J	2821	Other	Syria	Syria	Ehrenberg
0	8_11	Berlin	1825	NA	MS_Large_B	Nuclear	Large	484	J	2821	Other	Syria	Syria	Ehrenberg
0	8_27	Berlin	1825	NA	MS_Large_B	Nuclear	Large	484	J	2821	Other	Syria	Syria	Ehrenberg
0	8_28	Berlin	1825	NA	MS_Large_B	Nuclear	Large	484	J	2821	Other	Syria	Syria	Ehrenberg
0	8_29	Berlin	1825	NA	MS_Large_B	Nuclear	Large	484	J	2821	Other	Syria	Syria	Ehrenberg
1	9_44	Berlin	1846	5.8	MS_Large_B	Nuclear	Large	13030	F	1685	Other	Italy	Taurus_Sizilien	Holz
1	11_45	Berlin	1897	4	MS_Large_B	Nuclear	Large	13085	F	9	Germany	Germany	Tegel	NA
0	7_2	Berlin	1897	5.2	MS_Large_B	Nuclear	Large	13027	F	2046	Other	Turkey	Asia_Minor_Gülek	Holtz
1	7_8	Berlin	1899	3.9	MS_Large_B	Nuclear	Large	13022	F	828	Other	Croatia	Rovigno_Campagne	Müggeb.
0	7_7	Berlin	1899	4	MS_Large_B	Nuclear	Large	13022	F	828	Other	Croatia	Rovigno_Campagne	Müggeb.
1	7_14	Berlin	1900	NA	MS_Large_B	Nuclear	Large	13023	F	3108	Other	Azerbaidshan	Lenkorau	Karsch
1	7_11	Berlin	1900	NA	MS_Large_B	Nuclear	Large	13023	F	3108	Other	Azerbaidshan	Lenkorau	Karsch
0	9_4	Berlin	1900	NA	MS_Large_B	Nuclear	Large	13023	F	3108	Other	Azerbaidshan	Lenkorau	Karsch
0	7_10	Berlin	1900	NA	MS_Large_B	Nuclear	Large	13023	F	3108	Other	Azerbaidshan	Lenkorau	Karsch
0	9_2	Berlin	1900	NA	MS_Large_B	Nuclear	Large	13023	F	3108	Other	Azerbaidshan	Lenkorau	Karsch
0	9_5	Berlin	1900	NA	MS_Large_B	Nuclear	Large	13023	F	3108	Other	Azerbaidshan	Lenkorau	Karsch
1	7_12	Berlin	1900	NA	MS_Large_B	Nuclear	Large	13023	F	3108	Other	Azerbaidshan	Lenkorau	Karsch
0	7_13	Berlin	1900	NA	MS_Large_B	Nuclear	Large	13023	F	3108	Other	Azerbaidshan	Lenkorau	Karsch
1	7_15	Berlin	1900	NA	MS_Large_B	Nuclear	Large	13023	J	3108	Other	Azerbaidshan	Lenkorau	Karsch
0	7_9	Berlin	1900	NA	MS_Large_B	Nuclear	Large	13023	F	3108	Other	Azerbaidshan	Lenkorau	Karsch
0	9_1	Berlin	1900	NA	MS_Large_B	Nuclear	Large	13023	J	3108	Other	Azerbaidshan	Lenkorau	Karsch
1	9_3	Berlin	1900	NA	MS_Large_B	Nuclear	Large	13023	F	3108	Other	Azerbaidshan	Lenkorau	Karsch
1	10_8	Berlin	1901	NA	MS_Large_B	Nuclear	Large	13040	J	2498	Other	Georgia	Transkaspien_oder_Kaukasus	Heymons_&_Samter_
0	10_10	Berlin	1901	NA	MS_Large_B	Nuclear	Large	13040	F	2498	Other	Georgia	Transkaspien_oder_Kaukasus	Heymons_&_Samter_
0	10_9	Berlin	1901	NA	MS_Large_B	Nuclear	Large	13040	J	2498	Other	Georgia	Transkaspien_oder_Kaukasus	Heymons_&_Samter_
0	9_40	Berlin	1902	NA	MS_Large_B	Nuclear	Large	13033	F	2713	Other	Russia	Kaukasus_Tamir_Schau_Schura	Haymons
1	10_46	Berlin	1902	NA	MS_Large_B	Nuclear	Large	13038	F	828	Other	Croatia	Rovigno	Büllener
0	9_45	Berlin	1902	NA	MS_Large_B	Nuclear	Large	13038	J	828	Other	Croatia	Rovigno	Büllener
0	9_46	Berlin	1902	4.6	MS_Large_B	Nuclear	Large	13038	F	828	Other	Croatia	Rovigno	Büllener
1	10_24	Berlin	1903	NA	MS_Large_B	Nuclear	Large	13050	F	4195	Other	Uzbekistan	Kata_Kurgan_	Erich_Zoffmann
1	10_25	Berlin	1903	NA	MS_Large_B	Nuclear	Large	13050	F	4195	Other	Uzbekistan	Kata_Kurgan_	Erich_Zoffmann
1	10_26	Berlin	1903	NA	MS_Large_B	Nuclear	Large	13056	F	4195	Other	Uzbekistan	Kata_Kurgan_	Erich_Zoffmann
0	10_27	Berlin	1903	NA	MS_Large_B	Nuclear	Large	13056	F	4195	Other	Uzbekistan	Kata_Kurgan_	Erich_Zoffmann
1	10_34	Berlin	1903	NA	MS_Large_B	Nuclear	Large	13049	F	4195	Other	Uzbekistan	Kata_Kurgan_	Erich_Zoffmann
0	10_35	Berlin	1903	NA	MS_Large_B	Nuclear	Large	13049	F	4195	Other	Uzbekistan	Kata_Kurgan_	Erich_Zoffmann
0	11_44	Berlin	1903	4.2	MS_Large_B	Nuclear	Large	13083	F	21	Other	Uzbekistan	Müggelsee	NA
1	8_18	Berlin	1903	NA	MS_Large_B	Nuclear	Large	13047	F	4195	Other	Uzbekistan	Kata_Kurgan_	Erich_Zoffmann
1	8_19	Berlin	1903	NA	MS_Large_B	Nuclear	Large	13047	F	4195	Other	Uzbekistan	Kata_Kurgan_	Erich_Zoffmann
1	8_20	Berlin	1903	NA	MS_Large_B	Nuclear	Large	13048	F	4195	Other	Uzbekistan	Kata_Kurgan_	Erich_Zoffmann
0	8_21	Berlin	1903	NA	MS_Large_B	Nuclear	Large	13048	F	4195	Other	Uzbekistan	Kata_Kurgan_	Erich_Zoffmann
0	10_15	Berlin	1904	NA	MS_Large_B	Nuclear	Large	13060	F	9042	Other	Taiwan	Formosa_Pilam	Haberer_
0	10_16	Berlin	1904	NA	MS_Large_B	Nuclear	Large	13060	F	9042	Other	Taiwan	Formosa_Pilam	Haberer_
0	10_17	Berlin	1904	NA	MS_Large_B	Nuclear	Large	13060	F	9042	Other	Taiwan	Formosa_Pilam	Haberer_
0	10_18	Berlin	1904	NA	MS_Large_B	Nuclear	Large	13060	F	9042	Other	Taiwan	Formosa_Pilam	Haberer_
0	10_21	Berlin	1904	NA	MS_Large_B	Nuclear	Large	13060	F	9042	Other	Taiwan	Formosa_Pilam	Haberer_
0	10_22	Berlin	1904	NA	MS_Large_B	Nuclear	Large	13060	F	9042	Other	Taiwan	Formosa_Pilam	Haberer_
0	8_15	Berlin	1904	NA	MS_Large_B	Nuclear	Large	13060	F	9042	Other	Taiwan	Formosa_Pilam	Haberer_
0	10_19	Berlin	1904	NA	MS_Large_B	Nuclear	Large	13060	F	9042	Other	Taiwan	Formosa_Pilam	Haberer_
0	10_20	Berlin	1904	NA	MS_Large_B	Nuclear	Large	13060	F	9042	Other	Taiwan	Formosa_Pilam	Haberer_
0	8_13	Berlin	1904	NA	MS_Large_B	Nuclear	Large	13060	F	9042	Other	Taiwan	Formosa_Pilam	Haberer_
0	8_14	Berlin	1904	NA	MS_Large_B	Nuclear	Large	13060	F	9042	Other	Taiwan	Formosa_Pilam	Haberer_
0	8_16	Berlin	1904	NA	MS_Large_B	Nuclear	Large	13060	F	9042	Other	Taiwan	Formosa_Pilam	Haberer_
0	8_17	Berlin	1904	NA	MS_Large_B	Nuclear	Large	13060	F	9042	Other	Taiwan	Formosa_Pilam	Haberer_
0	13_4	Berlin	1905	4.4	MS_Large_B	Nuclear	Large	13080	F	563	Germany	Germany	bei_Trier	Rübesaamen
0	10_36	Berlin	1905	NA	MS_Large_B	Nuclear	Large	13061	F	7907	Other	China	Kiautschau_Tsingtau	Glaue
0	10_37	Berlin	1905	NA	MS_Large_B	Nuclear	Large	13061	F	7907	Other	China	Kiautschau_Tsingtau	Glaue
0	10_38	Berlin	1905	NA	MS_Large_B	Nuclear	Large	13061	F	7907	Other	China	Kiautschau_Tsingtau	Glaue
0	10_39	Berlin	1905	NA	MS_Large_B	Nuclear	Large	13061	F	7907	Other	China	Kiautschau_Tsingtau	Glaue
1	10_40	Berlin	1905	NA	MS_Large_B	Nuclear	Large	13061	F	7907	Other	China	Kiautschau_Tsingtau	Glaue
0	10_41	Berlin	1905	NA	MS_Large_B	Nuclear	Large	13061	F	7907	Other	China	Kiautschau_Tsingtau	Glaue
1	10_42	Berlin	1905	NA	MS_Large_B	Nuclear	Large	13061	F	7907	Other	China	Kiautschau_Tsingtau	Glaue
0	10_43	Berlin	1905	NA	MS_Large_B	Nuclear	Large	13061	F	7907	Other	China	Kiautschau_Tsingtau	Glaue
0	10_44	Berlin	1905	NA	MS_Large_B	Nuclear	Large	13061	F	7907	Other	China	Kiautschau_Tsingtau	Glaue
0	10_45	Berlin	1905	NA	MS_Large_B	Nuclear	Large	13061	F	7907	Other	China	Kiautschau_Tsingtau	Glaue
0	11_1	Berlin	1905	NA	MS_Large_B	Nuclear	Large	13061	F	7907	Other	China	Kiautschau_Tsingtau	Glaue
0	11_2	Berlin	1905	NA	MS_Large_B	Nuclear	Large	13061	F	7907	Other	China	Kiautschau_Tsingtau	Glaue
0	11_3	Berlin	1905	NA	MS_Large_B	Nuclear	Large	13061	F	7907	Other	China	Kiautschau_Tsingtau	Glaue
0	11_4	Berlin	1905	NA	MS_Large_B	Nuclear	Large	13061	F	7907	Other	China	Kiautschau_Tsingtau	Glaue
0	8_22	Berlin	1905	NA	MS_Large_B	Nuclear	Large	13061	F	7907	Other	China	Kiautschau_Tsingtau	Glaue
0	8_23	Berlin	1905	NA	MS_Large_B	Nuclear	Large	13061	F	7907	Other	China	Kiautschau_Tsingtau	Glaue
0	8_24	Berlin	1905	NA	MS_Large_B	Nuclear	Large	13061	F	7907	Other	China	Kiautschau_Tsingtau	Glaue
[truncated: 311 more rows]
